# Supplementary material for: N,N′-Bis(2,2,3,3,4,4,4-hepta­fluoro­butyl)naphthalene-1,4:5,8-tetra­carboximide
Source: Acta Crystallogr Sect E Struct Rep Online. 2008 Nov 13;64(Pt 12):o2327. doi: 10.1107/S1600536808036738 (PMC2960015; doi:10.1107/S1600536808036738)
Supplement: Supplementary file 1 [file e-64-o2327-sup1.cif]

##############################################################################
###                                                                        ###
###        Electronic paper (Acta Crystallographica Section E)             ###
###                                                                        ###
##############################################################################
#                                                                            #
# This CIF contains the data in a paper accepted for publication in Acta     #
# Crystallographica Section E. It conforms to the requirements of Notes      #
# for Authors for Section E, and has been peer reviewed under the auspices   #
# of the IUCr Commission on Journals.                                        #
#                                                                            #
# Full details of the Crystallographic Information File format               #
# are given in the paper "The Crystallographic Information File (CIF):       #
# a New Standard Archive File for Crystallography" by S. R. Hall, F. H.      #
# Allen and I. D. Brown [Acta Cryst. (1991), A47, 655-685].                  #
#                                                                            #
# The current version of the core CIF dictionary is obtainable from          #
# ftp://ftp.iucr.org/pub/cif_core.dic. The current version number is 2.4.    #
#                                                                            #
# Software is freely available for graphical display of the structure(s) in  #
# this CIF.  For information consult the CIF home page http://www.iucr.org/  #
# cif/home.html                                                              #
#                                                                            #
# This file may be used for bona fide research purposes within the           #
# scientific community so long as proper attribution is given to the journal # 
# article from which it was obtained.                                        #
#                                                                            #
##############################################################################
                                             
data_I
_audit_creation_method     SHELXL-97
_chemical_name_systematic
;
<i>N</i>,<i>N</i>'-Bis(2,2,3,3,4,4,4-heptafluorobutyl)naphthalene-1,4:5,8-
tetracarboximide
;
_chemical_name_common     ?
_chemical_formula_moiety     'C22 H8 F14 N2 O4'
_chemical_formula_sum     'C22 H8 F14 N2 O4'
_chemical_formula_iupac     'C22 H8 F14 N2 O4'
_chemical_formula_weight     630.30
_chemical_melting_point     ?
_symmetry_cell_setting     Triclinic
_symmetry_space_group_name_H-M     'P -1'
_symmetry_space_group_name_Hall     '-P 1'
loop_
    _symmetry_equiv_pos_as_xyz
    'x, y, z'
    '-x, -y, -z'
_cell_length_a     5.1910(5)
_cell_length_b     10.1459(12)
_cell_length_c     11.5988(15)
_cell_angle_alpha     66.693(4)
_cell_angle_beta     79.064(4)
_cell_angle_gamma     89.115(7)
_cell_volume     549.64(11)
_cell_formula_units_Z     1
_cell_measurement_reflns_used     4558
_cell_measurement_theta_min     0.998
_cell_measurement_theta_max     26.733
_cell_measurement_temperature     293(2)
_exptl_crystal_description     Needle
_exptl_crystal_colour     pink
_exptl_crystal_size_max     0.15
_exptl_crystal_size_mid     0.10
_exptl_crystal_size_min     0.05
_exptl_crystal_density_diffrn     1.904
_exptl_crystal_density_meas     ?
_exptl_crystal_density_method     'not measured'
_exptl_crystal_F_000     312
_exptl_absorpt_coefficient_mu     0.209
_exptl_absorpt_correction_type     none
_exptl_absorpt_process_details     ?
_exptl_absorpt_correction_T_min     ?
_exptl_absorpt_correction_T_max     ?
_exptl_special_details
;
;
_diffrn_ambient_temperature     293(2)
_diffrn_radiation_type     MoK\a
_diffrn_radiation_wavelength     0.71073
_diffrn_radiation_source     'fine-focus sealed tube'
_diffrn_radiation_monochromator     graphite
_diffrn_measurement_device_type     'Nonius KappaCCD'
_diffrn_measurement_method     '\f and \w'
_diffrn_detector_area_resol_mean     9
_diffrn_reflns_number     3049
_diffrn_reflns_av_R_equivalents     0.0567
_diffrn_reflns_av_sigmaI/netI     0.1148
_diffrn_reflns_theta_min     4.09
_diffrn_reflns_theta_max     26.61
_diffrn_reflns_theta_full     26.61
_diffrn_measured_fraction_theta_max     0.905
_diffrn_measured_fraction_theta_full     0.965
_diffrn_reflns_limit_h_min     -6
_diffrn_reflns_limit_h_max     6
_diffrn_reflns_limit_k_min     -12
_diffrn_reflns_limit_k_max     11
_diffrn_reflns_limit_l_min     -14
_diffrn_reflns_limit_l_max     12
_refine_special_details
;
Refinement of <i>F</i>^2^ against ALL reflections. The weighted <i>R</i>-factor
<i>wR</i> and goodness of fit <i>S</i> are based on <i>F</i>^2^, conventional
<i>R</i>-factors <i>R</i> are based on <i>F</i>, with <i>F</i> set to zero for
negative <i>F</i>^2^. The threshold expression of <i>F</i>^2^ >
\s(<i>F</i>^2^) is used only for calculating <i>R</i>-factors(gt) <i>etc</i>.
and is not relevant to the choice of reflections for refinement.
<i>R</i>-factors based on <i>F</i>^2^ are statistically about twice as large
as those based on <i>F</i>, and <i>R</i>- factors based on ALL data will be
even larger.
;
_reflns_number_total     2094
_reflns_number_gt     909
_reflns_threshold_expression     I>2\s(I)
_refine_ls_structure_factor_coef     Fsqd
_refine_ls_matrix_type     full
_refine_ls_R_factor_all     0.1806
_refine_ls_R_factor_gt     0.0670
_refine_ls_wR_factor_gt     0.1604
_refine_ls_wR_factor_ref     0.2230
_refine_ls_goodness_of_fit_ref     0.930
_refine_ls_restrained_S_all     0.930
_refine_ls_number_reflns     2094
_refine_ls_number_parameters     190
_refine_ls_number_restraints     0
_refine_ls_hydrogen_treatment     constr
_refine_ls_weighting_scheme     calc
_refine_ls_weighting_details
         'calc w=1/[\s^2^(Fo^2^)+(0.1000P)^2^+0.3623P] where P=(Fo^2^+2Fc^2^)/3'
_atom_sites_solution_hydrogens     geom
_atom_sites_solution_primary     direct
_atom_sites_solution_secondary     difmap
_refine_ls_shift/su_max     0.000
_refine_ls_shift/su_mean     0.000
_refine_diff_density_max     0.229
_refine_diff_density_min     -0.230
_refine_ls_extinction_method     none
_refine_ls_extinction_coef     ?
loop_
    _atom_type_symbol
    _atom_type_description
    _atom_type_scat_dispersion_real
    _atom_type_scat_dispersion_imag
    _atom_type_scat_source
    'C' 'C' 0.0033 0.0016
                         'International Tables Vol C Tables 4.2.6.8 and 6.1.1.4'
    'H' 'H' 0.0000 0.0000
                         'International Tables Vol C Tables 4.2.6.8 and 6.1.1.4'
    'N' 'N' 0.0061 0.0033
                         'International Tables Vol C Tables 4.2.6.8 and 6.1.1.4'
    'O' 'O' 0.0106 0.0060
                         'International Tables Vol C Tables 4.2.6.8 and 6.1.1.4'
    'F' 'F' 0.0171 0.0103
                         'International Tables Vol C Tables 4.2.6.8 and 6.1.1.4'
_computing_data_collection
;
COLLECT (Nonius, 2000)
;
_computing_cell_refinement
;
SCALEPACK (Otwinowski & Minor, 1997)
;
_computing_data_reduction
;
DENZO and SCALEPACK (Otwinowski & Minor, 1997)
;
_computing_structure_solution
;
SHELXTL (Sheldrick, 2008)
;
_computing_structure_refinement
;
SHELXTL (Sheldrick, 2008)
;
_computing_molecular_graphics
;
SHELXTL (Sheldrick, 2008) and Materials Studio (Accelrys, 2002)
;
_computing_publication_material     'publCIF (Westrip, 2008)'
loop_
    _atom_site_type_symbol
    _atom_site_label
    _atom_site_fract_x
    _atom_site_fract_y
    _atom_site_fract_z
    _atom_site_U_iso_or_equiv
    _atom_site_adp_type
    _atom_site_calc_flag
    _atom_site_refinement_flags
    _atom_site_occupancy
    _atom_site_disorder_assembly
    _atom_site_disorder_group
    F F1 0.1050(6) 0.4145(3) 0.7561(3) 0.0814(11) Uani d . 1 . .
    F F2 0.1713(6) 0.5174(3) 0.8788(3) 0.0828(12) Uani d . 1 . .
    F F3 0.5849(6) 0.3623(4) 0.9393(3) 0.0873(12) Uani d . 1 . .
    F F4 0.5572(7) 0.2684(3) 0.8049(3) 0.0883(12) Uani d . 1 . .
    F F5 0.3622(7) 0.0974(4) 1.0537(3) 0.0931(12) Uani d . 1 . .
    F F6 0.0806(7) 0.2472(4) 1.0654(4) 0.1050(15) Uani d . 1 . .
    F F7 0.0800(9) 0.1477(4) 0.9346(4) 0.1234(17) Uani d . 1 . .
    O O1 0.2493(8) 0.6081(4) 0.4924(4) 0.0742(12) Uani d . 1 . .
    O O2 0.5194(8) 0.8024(4) 0.7439(4) 0.0725(12) Uani d . 1 . .
    N N1 0.3566(7) 0.6967(4) 0.6298(4) 0.0484(11) Uani d . 1 . .
    C C1 0.2325(10) 0.7037(5) 0.5308(5) 0.0528(14) Uani d . 1 . .
    C C2 0.0799(9) 0.8305(5) 0.4790(5) 0.0467(12) Uani d . 1 . .
    C C3 -0.0607(10) 0.8401(5) 0.3865(5) 0.0562(14) Uani d . 1 . .
    H H3 -0.0557 0.7679 0.3559 0.067 Uiso calc R 1 . .
    C C4 -0.2109(10) 0.9584(5) 0.3386(5) 0.0541(14) Uani d . 1 . .
    H H4 -0.3058 0.9637 0.2767 0.065 Uiso calc R 1 . .
    C C5 0.0752(9) 0.9387(5) 0.5243(4) 0.0440(12) Uani d . 1 . .
    C C6 0.2199(9) 0.9345(5) 0.6184(5) 0.0482(13) Uani d . 1 . .
    C C7 0.3779(10) 0.8079(5) 0.6691(5) 0.0523(14) Uani d . 1 . .
    C C8 0.4892(9) 0.5658(5) 0.6912(5) 0.0537(14) Uani d . 1 . .
    H H8A 0.6355 0.5891 0.7224 0.064 Uiso calc R 1 . .
    H H8B 0.5580 0.5257 0.6292 0.064 Uiso calc R 1 . .
    C C9 0.2958(10) 0.4562(6) 0.8023(5) 0.0544(14) Uani d . 1 . .
    C C10 0.4188(10) 0.3238(5) 0.8827(5) 0.0550(14) Uani d . 1 . .
    C C11 0.2281(13) 0.2022(6) 0.9871(6) 0.0676(16) Uani d . 1 . .
loop_
    _atom_site_aniso_label
    _atom_site_aniso_U_11
    _atom_site_aniso_U_22
    _atom_site_aniso_U_33
    _atom_site_aniso_U_12
    _atom_site_aniso_U_13
    _atom_site_aniso_U_23
    F1 0.061(2) 0.082(2) 0.086(2) -0.0057(16) -0.0279(18) -0.0114(19)
    F2 0.091(2) 0.063(2) 0.074(2) 0.0213(17) 0.0167(18) -0.0222(18)
    F3 0.074(2) 0.098(3) 0.083(3) -0.0005(18) -0.0340(18) -0.021(2)
    F4 0.108(3) 0.077(2) 0.070(2) 0.0396(19) -0.0012(19) -0.0278(19)
    F5 0.107(3) 0.071(2) 0.078(2) 0.025(2) -0.018(2) -0.0064(19)
    F6 0.101(3) 0.087(3) 0.082(3) 0.023(2) 0.026(2) -0.007(2)
    F7 0.147(4) 0.081(3) 0.125(4) -0.039(3) -0.057(3) -0.008(3)
    O1 0.095(3) 0.070(3) 0.073(3) 0.031(2) -0.024(2) -0.042(2)
    O2 0.079(3) 0.067(3) 0.080(3) 0.0131(19) -0.038(2) -0.029(2)
    N1 0.054(2) 0.040(2) 0.051(3) 0.0061(18) -0.010(2) -0.018(2)
    C1 0.059(3) 0.046(3) 0.052(3) 0.009(3) -0.006(3) -0.021(3)
    C2 0.049(3) 0.048(3) 0.044(3) 0.003(2) -0.002(2) -0.023(3)
    C3 0.068(3) 0.051(3) 0.057(3) 0.006(3) -0.015(3) -0.028(3)
    C4 0.064(3) 0.058(3) 0.047(3) 0.005(3) -0.016(2) -0.026(3)
    C5 0.045(3) 0.044(3) 0.038(3) 0.001(2) -0.002(2) -0.014(2)
    C6 0.046(3) 0.051(3) 0.041(3) 0.003(2) -0.003(2) -0.014(3)
    C7 0.051(3) 0.052(3) 0.044(3) 0.000(2) -0.004(3) -0.012(3)
    C8 0.050(3) 0.055(3) 0.051(3) 0.009(2) -0.010(2) -0.017(3)
    C9 0.053(3) 0.056(3) 0.057(4) 0.010(3) -0.010(3) -0.026(3)
    C10 0.060(3) 0.058(3) 0.054(3) 0.014(3) -0.011(3) -0.031(3)
    C11 0.085(4) 0.056(4) 0.058(4) 0.003(3) -0.024(4) -0.015(3)
_geom_special_details
;
All e.s.d.'s (except the e.s.d. in the dihedral angle between two l.s. planes)
are estimated using the full covariance matrix. The cell e.s.d.'s are taken
into account individually in the estimation of e.s.d.'s in distances, angles
and torsion angles; correlations between e.s.d.'s in cell parameters are only
used when they are defined by crystal symmetry. An approximate (isotropic)
treatment of cell e.s.d.'s is used for estimating e.s.d.'s involving l.s.
planes.
;
loop_
    _geom_bond_atom_site_label_1
    _geom_bond_atom_site_label_2
    _geom_bond_site_symmetry_2
    _geom_bond_distance
    _geom_bond_publ_flag
    F1 C9 . 1.357(6) ?
    F2 C9 . 1.341(6) ?
    F3 C10 . 1.325(6) ?
    F4 C10 . 1.338(6) ?
    F5 C11 . 1.321(6) ?
    F6 C11 . 1.294(7) ?
    F7 C11 . 1.314(6) ?
    O1 C1 . 1.213(6) ?
    O2 C7 . 1.223(6) ?
    N1 C7 . 1.387(6) ?
    N1 C1 . 1.398(6) ?
    N1 C8 . 1.467(6) ?
    C1 C2 . 1.477(7) ?
    C2 C3 . 1.380(7) ?
    C2 C5 . 1.389(6) ?
    C3 C4 . 1.402(7) ?
    C3 H3 . 0.9300 ?
    C4 C6 2_576 1.360(7) ?
    C4 H4 . 0.9300 ?
    C5 C6 . 1.425(6) ?
    C5 C5 2_576 1.435(9) ?
    C6 C4 2_576 1.360(7) ?
    C6 C7 . 1.491(7) ?
    C8 C9 . 1.522(7) ?
    C8 H8A . 0.9700 ?
    C8 H8B . 0.9700 ?
    C9 C10 . 1.513(7) ?
    C10 C11 . 1.539(8) ?
loop_
    _geom_angle_atom_site_label_1
    _geom_angle_atom_site_label_2
    _geom_angle_atom_site_label_3
    _geom_angle_site_symmetry_1
    _geom_angle_site_symmetry_3
    _geom_angle
    _geom_angle_publ_flag
    C7 N1 C1 . . 124.8(4) ?
    C7 N1 C8 . . 117.3(5) ?
    C1 N1 C8 . . 117.8(4) ?
    O1 C1 N1 . . 120.4(5) ?
    O1 C1 C2 . . 123.0(5) ?
    N1 C1 C2 . . 116.6(5) ?
    C3 C2 C5 . . 120.2(5) ?
    C3 C2 C1 . . 119.6(5) ?
    C5 C2 C1 . . 120.2(5) ?
    C2 C3 C4 . . 120.1(5) ?
    C2 C3 H3 . . 119.9 ?
    C4 C3 H3 . . 119.9 ?
    C6 C4 C3 2_576 . 120.9(5) ?
    C6 C4 H4 2_576 . 119.6 ?
    C3 C4 H4 . . 119.6 ?
    C2 C5 C6 . . 122.3(5) ?
    C2 C5 C5 . 2_576 120.6(6) ?
    C6 C5 C5 . 2_576 117.2(6) ?
    C4 C6 C5 2_576 . 121.0(5) ?
    C4 C6 C7 2_576 . 121.4(5) ?
    C5 C6 C7 . . 117.7(5) ?
    O2 C7 N1 . . 121.5(5) ?
    O2 C7 C6 . . 120.7(5) ?
    N1 C7 C6 . . 117.8(5) ?
    N1 C8 C9 . . 109.7(4) ?
    N1 C8 H8A . . 109.7 ?
    C9 C8 H8A . . 109.7 ?
    N1 C8 H8B . . 109.7 ?
    C9 C8 H8B . . 109.7 ?
    H8A C8 H8B . . 108.2 ?
    F2 C9 F1 . . 105.5(4) ?
    F2 C9 C10 . . 108.6(4) ?
    F1 C9 C10 . . 108.7(4) ?
    F2 C9 C8 . . 110.1(4) ?
    F1 C9 C8 . . 109.2(4) ?
    C10 C9 C8 . . 114.3(4) ?
    F3 C10 F4 . . 107.7(4) ?
    F3 C10 C9 . . 109.0(4) ?
    F4 C10 C9 . . 108.5(4) ?
    F3 C10 C11 . . 107.7(5) ?
    F4 C10 C11 . . 107.2(5) ?
    C9 C10 C11 . . 116.4(5) ?
    F6 C11 F7 . . 109.6(6) ?
    F6 C11 F5 . . 108.2(5) ?
    F7 C11 F5 . . 107.3(5) ?
    F6 C11 C10 . . 111.6(5) ?
    F7 C11 C10 . . 110.2(5) ?
    F5 C11 C10 . . 109.8(5) ?
loop_
    _geom_torsion_atom_site_label_1
    _geom_torsion_atom_site_label_2
    _geom_torsion_atom_site_label_3
    _geom_torsion_atom_site_label_4
    _geom_torsion_site_symmetry_1
    _geom_torsion_site_symmetry_2
    _geom_torsion_site_symmetry_3
    _geom_torsion_site_symmetry_4
    _geom_torsion
    _geom_torsion_publ_flag
    C7 N1 C1 O1 . . . . 171.2(4) ?
    C8 N1 C1 O1 . . . . -4.5(7) ?
    C7 N1 C1 C2 . . . . -9.8(7) ?
    C8 N1 C1 C2 . . . . 174.5(4) ?
    O1 C1 C2 C3 . . . . 2.8(8) ?
    N1 C1 C2 C3 . . . . -176.1(4) ?
    O1 C1 C2 C5 . . . . -178.0(5) ?
    N1 C1 C2 C5 . . . . 3.1(7) ?
    C5 C2 C3 C4 . . . . -0.6(7) ?
    C1 C2 C3 C4 . . . . 178.6(4) ?
    C2 C3 C4 C6 . . . 2_576 0.4(8) ?
    C3 C2 C5 C6 . . . . -179.1(4) ?
    C1 C2 C5 C6 . . . . 1.7(7) ?
    C3 C2 C5 C5 . . . 2_576 0.0(8) ?
    C1 C2 C5 C5 . . . 2_576 -179.2(5) ?
    C2 C5 C6 C4 . . . 2_576 -179.8(4) ?
    C5 C5 C6 C4 2_576 . . 2_576 1.1(8) ?
    C2 C5 C6 C7 . . . . -0.6(7) ?
    C5 C5 C6 C7 2_576 . . . -179.7(5) ?
    C1 N1 C7 O2 . . . . -169.7(5) ?
    C8 N1 C7 O2 . . . . 6.0(7) ?
    C1 N1 C7 C6 . . . . 11.0(7) ?
    C8 N1 C7 C6 . . . . -173.3(4) ?
    C4 C6 C7 O2 2_576 . . . -5.5(7) ?
    C5 C6 C7 O2 . . . . 175.3(4) ?
    C4 C6 C7 N1 2_576 . . . 173.8(4) ?
    C5 C6 C7 N1 . . . . -5.4(6) ?
    C7 N1 C8 C9 . . . . 95.1(5) ?
    C1 N1 C8 C9 . . . . -88.9(5) ?
    N1 C8 C9 F2 . . . . -50.4(6) ?
    N1 C8 C9 F1 . . . . 65.0(6) ?
    N1 C8 C9 C10 . . . . -173.0(5) ?
    F2 C9 C10 F3 . . . . -59.0(5) ?
    F1 C9 C10 F3 . . . . -173.3(4) ?
    C8 C9 C10 F3 . . . . 64.4(6) ?
    F2 C9 C10 F4 . . . . -176.0(4) ?
    F1 C9 C10 F4 . . . . 69.7(5) ?
    C8 C9 C10 F4 . . . . -52.6(6) ?
    F2 C9 C10 C11 . . . . 63.0(6) ?
    F1 C9 C10 C11 . . . . -51.3(7) ?
    C8 C9 C10 C11 . . . . -173.5(5) ?
    F3 C10 C11 F6 . . . . 65.9(6) ?
    F4 C10 C11 F6 . . . . -178.4(5) ?
    C9 C10 C11 F6 . . . . -56.8(7) ?
    F3 C10 C11 F7 . . . . -172.1(5) ?
    F4 C10 C11 F7 . . . . -56.4(6) ?
    C9 C10 C11 F7 . . . . 65.2(7) ?
    F3 C10 C11 F5 . . . . -54.1(7) ?
    F4 C10 C11 F5 . . . . 61.6(6) ?
    C9 C10 C11 F5 . . . . -176.8(5) ?
data_global
_journal_date_recd_electronic     2008-10-30
_journal_date_accepted     2008-11-07
_journal_name_full     'Acta Crystallographica, Section E'
_journal_year     2008
_journal_volume     64
_journal_issue     12
_journal_page_first     o2327
_journal_page_last     o2327
_journal_paper_category     QO
_journal_coeditor_code     LH2728
_publ_contact_author
;
        Manju Rajeswaran
        Eastman Kodak Company
        Kodak Research Laboratories
        Rochester, NY 14650-2106
        USA
;
_publ_contact_author_email     'manju.rajeswaran@kodak.com'
_publ_contact_author_fax     '585 477-7781'
_publ_contact_author_phone     '585 722-5828'
_publ_section_title
;\
<i>N</i>,<i>N</i>'-Bis(2,2,3,3,4,4,4-heptafluorobutyl)naphthalene-1,4:5,8-\
tetracarboximide
;
loop_
    _publ_author_name
    _publ_author_footnote
    _publ_author_address
    'Shukla, Deepak' .
;
Eastman Kodak Company
Rochester, NY 14650-2106
USA
;
    'Rajeswaran, Manju' .
;
Eastman Kodak Company
Rochester, NY 14650-2106
USA
;
    'Ahearn, Wendy G.' .
;
Eastman Kodak Company
Rochester, NY 14650-2106
USA
;
    'Meyer, Dianne M.' .
;
Eastman Kodak Company
Rochester, NY 14650-2106
USA
;
_publ_section_synopsis     .
