# Supplementary material for: N,N′-Bis(2,2,3,3,4,4,4-hepta­fluoro­butyl)naphthalene-1,4:5,8-tetra­carboximide
Source: Acta Crystallogr Sect E Struct Rep Online. 2008 Nov 13;64(Pt 12):o2327. doi: 10.1107/S1600536808036738 (PMC2960015; doi:10.1107/S1600536808036738)
Supplement: Supplementary file 2 [file e-64-o2327-Isup2.hkl]

# 
# h,k,l, Fc-squared, Fo-squared, sigma(Fo-squared) and status flag 
# 
data_I
_shelx_title ' tBu7 in P-1' 
_shelx_refln_list_code          4 
_shelx_F_calc_maximum       86.35 
_exptl_crystal_F_000       312.00 
_reflns_d_resolution_high  0.7935 
 
loop_ 
 _symmetry_equiv_pos_as_xyz 
 'x, y, z' 
 '-x, -y, -z' 
 
_cell_length_a     5.1910 
_cell_length_b    10.1459 
_cell_length_c    11.5988 
_cell_angle_alpha  66.693 
_cell_angle_beta   79.064 
_cell_angle_gamma  89.115 
 
_shelx_F_squared_multiplier     1.000 
 
loop_ 
 _refln_index_h 
 _refln_index_k 
 _refln_index_l 
 _refln_F_squared_calc 
 _refln_F_squared_meas 
 _refln_F_squared_sigma 
 _refln_observed_status 
   2   0   0      106.87      110.15      3.32 o 
   3   0   0       67.64       50.15     11.82 o 
   4   0   0       12.09       15.31      3.84 o 
   5   0   0        0.81       -0.62      3.57 o 
   6   0   0       13.01       17.30      6.12 o 
  -6   1   0       10.51        5.75      9.82 o 
  -5   1   0        6.98       11.19      4.96 o 
  -4   1   0       38.88       45.68      4.47 o 
  -3   1   0      189.85      170.94      7.34 o 
  -2   1   0     1106.48     1167.52     58.95 o 
  -1   1   0      341.14      275.85     29.70 o 
   1   1   0      943.78      854.04    129.62 o 
   2   1   0      586.28      584.00     14.91 o 
   3   1   0        3.71        5.49      1.34 o 
   4   1   0       12.64        9.84      7.53 o 
   5   1   0        2.05       -0.27      8.94 o 
   6   1   0        0.22        9.38     11.11 o 
  -6   2   0        4.59       10.26      5.93 o 
  -5   2   0        0.49       -0.45      3.57 o 
  -4   2   0        9.05       22.97      6.34 o 
  -3   2   0       77.66       84.50      4.44 o 
  -2   2   0     2130.77     2220.98    117.95 o 
  -1   2   0     2453.58     2528.76     73.60 o 
   0   2   0      661.11      570.81     89.53 o 
   1   2   0       81.26       60.29      3.49 o 
   2   2   0       66.94       79.03      2.54 o 
   3   2   0       17.33       16.89      2.72 o 
   4   2   0       40.63       43.05      3.23 o 
   5   2   0        5.81       14.46      4.59 o 
   6   2   0        0.07        0.62     11.17 o 
  -6   3   0        3.70        7.99     11.91 o 
  -5   3   0        0.22       -4.66      5.21 o 
  -4   3   0        2.77        3.84      4.10 o 
  -3   3   0       91.98       86.45      3.09 o 
  -2   3   0      854.09      965.52     28.13 o 
  -1   3   0      361.61      314.71     15.00 o 
   0   3   0      416.10      372.21     17.99 o 
   1   3   0     1043.04      923.94     32.59 o 
   2   3   0        4.72        6.54      1.73 o 
   3   3   0        2.13        2.76      3.51 o 
   4   3   0        8.76       13.33      4.68 o 
   5   3   0       54.09       65.73     15.89 o 
  -6   4   0        1.93       -0.70      7.11 o 
  -5   4   0        5.60        3.41      9.96 o 
  -4   4   0        2.32        4.75      4.67 o 
  -3   4   0       98.83      100.90      3.86 o 
  -2   4   0       88.66       87.07     11.81 o 
  -1   4   0      192.26      155.99      9.66 o 
   0   4   0        7.10        2.19      5.31 o 
   1   4   0      175.17      171.75     19.83 o 
   2   4   0       12.63       14.09      1.78 o 
   3   4   0        7.57        1.90      3.28 o 
   4   4   0       48.17       42.72      3.89 o 
   5   4   0        7.72        8.25      7.78 o 
  -5   5   0       25.79       17.59     11.10 o 
  -4   5   0       74.85       86.26      4.86 o 
  -3   5   0       40.01       39.76      3.08 o 
  -2   5   0       23.07       18.95      2.21 o 
  -1   5   0       94.28       80.90      7.33 o 
   0   5   0        1.25        0.18      1.49 o 
   1   5   0        2.49        2.30      1.31 o 
   2   5   0      156.07      168.08     31.89 o 
   3   5   0        2.95        6.72      3.51 o 
   4   5   0        0.00       -1.61      3.81 o 
   5   5   0        0.25        3.50      8.03 o 
  -5   6   0        2.97        3.10      9.01 o 
  -4   6   0       51.23       45.27      5.03 o 
  -3   6   0        3.85        0.92      2.57 o 
  -2   6   0       14.69       16.60      3.42 o 
  -1   6   0        2.46        3.69      2.79 o 
   0   6   0        6.22        3.23      2.17 o 
   1   6   0        1.03        3.02      2.03 o 
   2   6   0        0.01        2.62      5.22 o 
   3   6   0       53.14       52.57      4.34 o 
   4   6   0        1.85        5.37      3.86 o 
  -5   7   0        0.90        5.63     11.08 o 
  -4   7   0        9.54       12.75      8.12 o 
  -3   7   0       16.11       11.50      4.48 o 
  -2   7   0        0.30        0.59      5.53 o 
  -1   7   0        0.19        7.00      5.75 o 
   0   7   0        0.00       -1.08      2.52 o 
   1   7   0       37.99       39.25      6.66 o 
   2   7   0       41.65       32.49      3.64 o 
   3   7   0       29.43       39.49      8.88 o 
   4   7   0        2.06        4.92      5.19 o 
  -4   8   0        1.83        0.62      9.15 o 
  -3   8   0        0.02        5.47      6.61 o 
  -2   8   0       71.50       65.55      7.98 o 
  -1   8   0        0.01       -7.60      7.78 o 
   0   8   0       97.80      108.14     11.16 o 
   1   8   0       24.06       25.02      2.81 o 
   2   8   0       28.54       21.29      6.77 o 
   3   8   0        5.18        2.28      4.20 o 
   4   8   0        0.17       -9.52      9.52 o 
  -4   9   0        4.37        1.71      7.17 o 
  -3   9   0        0.03        2.63      7.01 o 
  -2   9   0        3.44        0.92      4.63 o 
  -1   9   0       16.45       11.03      5.30 o 
   0   9   0       42.60       35.31      4.89 o 
   1   9   0       80.30      102.00     13.11 o 
   2   9   0        0.10       -1.17     10.21 o 
   3   9   0        0.15       -4.83      5.92 o 
  -3  10   0        5.14       10.46      9.52 o 
  -2  10   0        2.86       -3.27      7.00 o 
  -1  10   0        0.46       -6.06      6.06 o 
   0  10   0        1.27        9.05     10.89 o 
   1  10   0       65.12       84.65     13.09 o 
   2  10   0       16.18        7.96     10.92 o 
  -1  11   0       14.37       10.13     12.95 o 
   0  11   0        0.01       11.36     13.89 o 
   1  11   0        0.77       -3.90     11.67 o 
   0 -11   1        6.34       24.56     14.10 o 
  -2 -10   1       11.82       16.66     13.85 o 
  -1 -10   1        0.71        3.10     11.52 o 
   0 -10   1        1.22       14.79      9.69 o 
   1 -10   1        0.84      -10.46     10.74 o 
   2 -10   1        0.60        4.19     11.81 o 
   3 -10   1        4.90       -7.82      9.35 o 
  -3  -9   1        0.89       -7.00     11.50 o 
  -2  -9   1        0.91        6.23     10.91 o 
  -1  -9   1      152.39      226.28     21.41 o 
   0  -9   1        3.78       -2.81      4.05 o 
   1  -9   1        0.08       -0.62      4.66 o 
   2  -9   1        9.59        3.90      5.47 o 
   3  -9   1        3.15        4.51      4.39 o 
  -3  -8   1        2.58       -3.11      8.63 o 
  -2  -8   1       22.01       10.43      3.35 o 
  -1  -8   1       13.15       10.22      3.96 o 
   0  -8   1       15.51        5.63      4.86 o 
   1  -8   1       17.94       12.36      2.78 o 
   2  -8   1       50.48       44.59      4.74 o 
   3  -8   1        0.88       -4.42      4.42 o 
   4  -8   1        1.49        4.72      9.65 o 
  -4  -7   1       12.78       12.70      5.44 o 
  -3  -7   1       28.21       18.43      4.71 o 
  -2  -7   1       26.69       13.29      3.23 o 
  -1  -7   1        0.31       -1.48      4.03 o 
   0  -7   1        3.22        2.48      1.81 o 
   1  -7   1        6.13        8.22      2.46 o 
   2  -7   1        6.56       11.60      3.53 o 
   3  -7   1        1.45        5.37      4.53 o 
   4  -7   1        3.77       10.42      9.19 o 
  -4  -6   1        1.37        2.40      6.47 o 
  -3  -6   1        5.60        5.93      3.72 o 
  -2  -6   1        0.43       -0.56      2.44 o 
  -1  -6   1       24.47       20.79      4.01 o 
   0  -6   1        5.48        7.13      1.77 o 
   1  -6   1        0.01        2.00      2.25 o 
   2  -6   1        8.23        8.23      3.01 o 
   3  -6   1       12.94       10.53      2.84 o 
   4  -6   1       13.73        5.95      3.77 o 
   5  -6   1        1.36       -6.54      6.54 o 
  -5  -5   1        0.00        3.90      7.00 o 
  -4  -5   1        0.16       -1.89      3.66 o 
  -3  -5   1       33.73       33.46      5.72 o 
  -2  -5   1        3.04        1.34      2.71 o 
  -1  -5   1       51.03       60.62      4.38 o 
   0  -5   1       29.26       30.17      5.13 o 
   1  -5   1       68.91       68.54      3.56 o 
   2  -5   1       18.14       21.78      2.47 o 
   3  -5   1       17.99       20.04      4.53 o 
   4  -5   1       46.37       40.80      7.06 o 
   5  -5   1        5.00        2.05      5.42 o 
  -5  -4   1        5.52       -7.75     12.15 o 
  -4  -4   1        0.85        1.29      7.18 o 
  -3  -4   1       66.97       69.93      8.43 o 
  -2  -4   1       17.72       21.11      2.57 o 
  -1  -4   1      787.37      790.94     58.35 o 
   0  -4   1        0.29        1.32      0.99 o 
   1  -4   1     2649.70     2815.99    134.27 o 
   2  -4   1      590.58      651.66     47.05 o 
   3  -4   1        1.81        2.19      1.82 o 
   4  -4   1        0.58       -1.79      1.79 o 
   5  -4   1       36.73       40.24      7.96 o 
   6  -4   1        0.46       12.34     16.24 o 
  -5  -3   1        0.04       12.32      8.44 o 
  -4  -3   1        0.11        1.39      3.26 o 
  -3  -3   1        9.88       13.10      1.62 o 
  -2  -3   1      728.60      789.43     15.66 o 
  -1  -3   1      797.69      873.27     48.12 o 
   0  -3   1      859.64      855.05     23.07 o 
   1  -3   1     1208.66     1225.52     40.47 o 
   2  -3   1      298.07      354.96     18.09 o 
   3  -3   1       32.51       36.68      3.03 o 
   4  -3   1        0.78        4.04      3.20 o 
   5  -3   1        7.36       12.95      5.15 o 
   6  -3   1        0.47       -1.11      6.84 o 
  -5  -2   1        4.29        3.41      5.64 o 
  -4  -2   1       15.72       16.01      2.07 o 
  -3  -2   1       89.55       88.47      5.77 o 
  -2  -2   1      422.00      462.25     11.73 o 
  -1  -2   1     2569.76     2715.06     65.22 o 
   0  -2   1       66.23       80.64      9.90 o 
   1  -2   1      150.04      154.20      5.03 o 
   2  -2   1       37.33       45.06      8.06 o 
   3  -2   1      408.07      402.01     29.23 o 
   4  -2   1      102.24      112.45     22.00 o 
   5  -2   1        5.69       -1.99      4.04 o 
   6  -2   1        1.97       -7.34      7.34 o 
  -6  -1   1        0.21      -11.81     11.81 o 
  -5  -1   1        8.91       19.92      9.84 o 
  -4  -1   1        0.34        3.02      1.76 o 
  -3  -1   1       88.89       87.26      7.82 o 
  -2  -1   1      209.80      205.04      5.03 o 
  -1  -1   1     4410.40     4709.00    185.57 o 
   2  -1   1       12.93       11.16      1.73 o 
   3  -1   1       11.53        5.07      5.30 o 
   4  -1   1       38.39       38.86      3.28 o 
   5  -1   1        4.25       -1.49      4.22 o 
   6  -1   1       67.50       77.65      7.51 o 
  -6   0   1        0.00        2.48      9.46 o 
  -5   0   1        8.37        3.75      3.08 o 
  -4   0   1       78.72       93.11     15.66 o 
  -3   0   1        1.28        2.70      1.21 o 
  -2   0   1       28.90       24.07      2.32 o 
  -1   0   1     3954.85     2752.02     94.64 o 
   1   0   1     1050.09      890.92     42.48 o 
   2   0   1     1435.09     1484.22     39.19 o 
   3   0   1        9.50        3.60      2.23 o 
   4   0   1        9.92        3.48      3.82 o 
   5   0   1        0.51        9.75      4.64 o 
   6   0   1        5.39        8.69      6.05 o 
  -6   1   1        0.97        4.83      9.49 o 
  -5   1   1        1.44       -4.08      5.31 o 
  -4   1   1       74.44       98.92     12.82 o 
  -3   1   1      115.63      120.42      5.66 o 
  -2   1   1      193.79      186.42      7.68 o 
  -1   1   1     3599.72     3482.15    109.03 o 
   1   1   1     3282.48     3012.93     91.82 o 
   2   1   1      268.82      279.64     11.19 o 
   3   1   1        1.63        1.46      4.07 o 
   4   1   1       54.20       57.76      8.99 o 
   5   1   1        0.93        5.74      6.40 o 
   6   1   1        1.50       -4.09      6.43 o 
  -5   2   1        6.85       10.49      4.85 o 
  -4   2   1       17.87       24.77      9.25 o 
  -3   2   1      325.31      338.56     29.22 o 
  -2   2   1      818.23      818.07     23.35 o 
  -1   2   1        5.82       12.16      2.58 o 
   1   2   1      374.77      279.72     51.96 o 
   2   2   1        0.52       -0.99      0.99 o 
   3   2   1       95.98       98.67     11.06 o 
   4   2   1        8.17       16.10      4.99 o 
   5   2   1        3.67        4.05      3.56 o 
   6   2   1        0.07       -3.86      9.23 o 
  -5   3   1        4.84       14.30     13.58 o 
  -4   3   1       23.85       31.70      9.08 o 
  -3   3   1       50.99       52.64      2.19 o 
  -2   3   1      374.54      391.68     11.80 o 
  -1   3   1      161.34      164.96      6.15 o 
   0   3   1       57.14       49.43      3.50 o 
   1   3   1       96.40       81.56      5.18 o 
   2   3   1      267.25      246.04     18.26 o 
   3   3   1       10.32       10.35      1.65 o 
   4   3   1      163.66      165.27      4.96 o 
   5   3   1        6.41        6.69      6.11 o 
   6   3   1        1.33        3.27     10.63 o 
  -5   4   1        2.58        3.74     10.58 o 
  -4   4   1       38.53       38.62      5.04 o 
  -3   4   1       18.98       19.57      1.97 o 
  -2   4   1       73.51       71.91      2.83 o 
  -1   4   1       93.21       76.29      4.90 o 
   0   4   1       83.29       66.99      3.62 o 
   1   4   1      126.67      115.62      6.93 o 
   2   4   1        5.38        4.90      2.43 o 
   3   4   1      338.69      320.79     14.07 o 
   4   4   1       15.78        8.11      3.14 o 
   5   4   1        0.57       14.07      5.92 o 
  -5   5   1        1.68       -0.47     10.80 o 
  -4   5   1       15.68        8.76      2.96 o 
  -3   5   1        2.45        1.04      2.74 o 
  -2   5   1       28.50       28.28      3.46 o 
  -1   5   1        0.91       -2.14      2.97 o 
   0   5   1      254.19      220.88      9.74 o 
   1   5   1       30.78       28.73      2.56 o 
   2   5   1        9.98        9.85      3.25 o 
   3   5   1       18.90       18.12      2.83 o 
   4   5   1        6.90        1.31      3.37 o 
   5   5   1        1.70       -5.53      5.53 o 
  -5   6   1       19.20        6.87      9.49 o 
  -4   6   1       13.94        9.82      3.91 o 
  -3   6   1      168.86      157.71      6.90 o 
  -2   6   1        4.48       -0.74      3.22 o 
  -1   6   1        1.05        5.92      3.54 o 
   0   6   1        5.49        4.49      1.90 o 
   1   6   1       70.57       62.07      5.28 o 
   2   6   1      302.46      319.47     14.14 o 
   3   6   1        0.47       -1.22      8.86 o 
   4   6   1        0.38        0.31      4.18 o 
   5   6   1        0.23       12.73      8.17 o 
  -5   7   1        0.08       -0.47     10.49 o 
  -4   7   1        5.47       18.44      8.15 o 
  -3   7   1       25.74       20.76      3.30 o 
  -2   7   1       21.94       21.68      6.28 o 
  -1   7   1       38.60       39.74      7.25 o 
   0   7   1      113.47      109.71      6.12 o 
   1   7   1      126.92      131.79     17.26 o 
   2   7   1        5.85        5.58      6.39 o 
   3   7   1        8.75        6.69      3.29 o 
   4   7   1        4.86        3.56      4.85 o 
   5   7   1        1.15        8.60      8.57 o 
  -4   8   1        5.88       -5.75      8.74 o 
  -3   8   1       12.99       15.07      4.36 o 
  -2   8   1       24.38       26.84      7.37 o 
  -1   8   1      192.43      169.85     18.22 o 
   0   8   1      401.35      450.58     22.46 o 
   1   8   1        2.29       -3.30      3.30 o 
   2   8   1       16.12       14.54      8.17 o 
   3   8   1       21.18       20.02      5.17 o 
   4   8   1        5.52        2.09      6.61 o 
  -3   9   1        2.86       -1.11      6.58 o 
  -2   9   1       22.43       25.42      4.77 o 
  -1   9   1      102.46       97.99     15.32 o 
   0   9   1      225.83      243.50     25.71 o 
   1   9   1        3.28       -7.60      7.78 o 
   2   9   1       35.19       21.67     11.65 o 
   3   9   1        1.55        8.02      6.21 o 
  -3  10   1        3.23        2.48      7.31 o 
  -2  10   1        2.87       12.65      9.32 o 
  -1  10   1        7.35       18.65      9.60 o 
   0  10   1        0.53       -1.11      3.90 o 
   1  10   1       13.48       12.75     11.24 o 
   2  10   1        0.66       -2.32     12.28 o 
  -2  11   1       19.63       18.12     10.63 o 
  -1  11   1        4.26       -4.19      5.47 o 
   0  11   1        1.60       -8.38     11.35 o 
   1  11   1        6.81        5.16     11.41 o 
  -1 -10   2        3.76        4.83      9.49 o 
   0 -10   2        0.04        7.34     11.56 o 
   1 -10   2        1.86       -0.16     11.83 o 
  -2  -9   2       20.88       26.07     13.00 o 
  -1  -9   2       16.55       26.84     10.74 o 
   0  -9   2        3.65       11.95      9.93 o 
   1  -9   2        0.04        3.27      5.47 o 
   2  -9   2        2.33        2.81      7.48 o 
  -3  -8   2        0.13       -2.34      6.74 o 
  -2  -8   2        6.16        5.89      5.77 o 
  -1  -8   2       11.34       13.84      4.07 o 
   0  -8   2        2.12        0.78      5.00 o 
   1  -8   2       10.82       11.36      4.71 o 
   2  -8   2        0.05       -3.91      3.91 o 
   3  -8   2        0.82       -2.66      4.93 o 
  -3  -7   2        2.75        4.50      6.16 o 
  -2  -7   2        1.47        3.18      8.17 o 
  -1  -7   2       35.60       31.81      3.83 o 
   0  -7   2       95.24      108.65      7.29 o 
   1  -7   2       16.20       16.50      2.60 o 
   2  -7   2        0.81       -3.85      3.85 o 
   3  -7   2       72.95       41.18      4.72 o 
   4  -7   2        4.89       -3.44      6.37 o 
  -4  -6   2        3.55       13.52      6.85 o 
  -3  -6   2        6.16        9.33      6.47 o 
  -2  -6   2        0.41        4.92      3.25 o 
  -1  -6   2       10.42       14.34      5.62 o 
   0  -6   2       33.68       35.24      7.57 o 
   1  -6   2       26.05       29.01      3.98 o 
   2  -6   2       78.34       82.02     16.57 o 
   3  -6   2       45.53       36.55      3.30 o 
   4  -6   2        0.29        1.40      7.64 o 
   5  -6   2        4.43       -5.16     12.48 o 
  -4  -5   2        1.04        4.19      4.73 o 
  -3  -5   2        2.45       -3.42      3.42 o 
  -2  -5   2       14.20       15.37      2.06 o 
  -1  -5   2       50.65       50.37     11.06 o 
   0  -5   2        9.76        9.48      7.40 o 
   1  -5   2       53.85       58.63      6.94 o 
   2  -5   2      316.47      326.67     31.06 o 
   3  -5   2       11.05       10.82      4.04 o 
   4  -5   2        4.88        7.22      4.69 o 
   5  -5   2       16.75       -7.94      7.94 o 
  -5  -4   2        0.03       -6.59      6.59 o 
  -4  -4   2        0.00        7.19      3.67 o 
  -3  -4   2        8.49       12.04      3.42 o 
  -2  -4   2       14.53       14.37      2.13 o 
  -1  -4   2       63.93       57.71      2.55 o 
   0  -4   2      661.94      757.44     27.09 o 
   1  -4   2      290.66      287.66      7.76 o 
   2  -4   2       66.73       70.91     12.51 o 
   3  -4   2        2.99        1.54      1.62 o 
   4  -4   2        2.93        2.36      2.74 o 
   5  -4   2       24.85       27.17      6.73 o 
   6  -4   2        0.03       -4.19     13.25 o 
  -5  -3   2        6.45        8.89      7.50 o 
  -4  -3   2        0.05        5.45      4.97 o 
  -3  -3   2       20.37       20.78      3.16 o 
  -2  -3   2       97.45       91.91      3.37 o 
  -1  -3   2       23.05       23.03      1.35 o 
   0  -3   2       36.96       35.02      3.75 o 
   1  -3   2     6063.77     6798.84    169.21 o 
   2  -3   2      494.10      520.96     24.61 o 
   3  -3   2        2.53        6.03      1.64 o 
   4  -3   2        0.03        1.47      1.94 o 
   5  -3   2        1.37       -5.92      5.92 o 
   6  -3   2        0.93       -2.03     14.04 o 
  -5  -2   2       11.78       -1.94      8.87 o 
  -4  -2   2       14.87       27.99      3.55 o 
  -3  -2   2        5.25       -0.13      2.25 o 
  -2  -2   2      364.59      376.88     11.01 o 
  -1  -2   2     7358.39     8162.64    269.80 o 
   0  -2   2      121.85      132.55      3.76 o 
   1  -2   2        1.11        0.65      1.17 o 
   2  -2   2      226.08      229.09      9.49 o 
   3  -2   2      149.36      149.91     12.37 o 
   4  -2   2        0.87        2.09      2.78 o 
   5  -2   2        3.52        8.11      4.81 o 
   6  -2   2        0.09       13.75     11.66 o 
  -5  -1   2       23.77       26.69     10.44 o 
  -4  -1   2        8.10        8.40      2.69 o 
  -3  -1   2       33.99       37.27      2.26 o 
  -2  -1   2      447.05      468.72     11.23 o 
  -1  -1   2     7456.88     8238.56    177.08 o 
   0  -1   2       28.57       55.79      7.04 o 
   1  -1   2      502.37      503.72     14.80 o 
   2  -1   2       24.23       21.95      2.49 o 
   3  -1   2      138.94      129.33      3.75 o 
   4  -1   2        2.28        7.41      2.85 o 
   5  -1   2      137.51      157.23     17.59 o 
   6  -1   2        0.43        2.66      6.41 o 
  -6   0   2        0.01        3.27      7.50 o 
  -5   0   2       10.54       18.53      9.10 o 
  -4   0   2        0.08        2.60      3.67 o 
  -3   0   2      263.50      259.05      9.61 o 
  -2   0   2      908.81      964.33     37.92 o 
  -1   0   2     3882.07     4392.55    116.91 o 
   2   0   2        8.25        7.28      2.13 o 
   3   0   2        5.86        6.95      0.77 o 
   4   0   2        0.27       -1.96      3.56 o 
   5   0   2        9.06        6.61      6.37 o 
   6   0   2       53.39       47.89      7.03 o 
  -6   1   2        1.16        6.23      9.85 o 
  -5   1   2       11.01        4.71      6.81 o 
  -4   1   2       68.19       55.47      3.26 o 
  -3   1   2        5.97        7.07      1.58 o 
  -2   1   2      216.61      238.13     12.11 o 
  -1   1   2       25.85       39.04      7.57 o 
   2   1   2      188.35      187.56      5.50 o 
   3   1   2       55.50       66.48      2.82 o 
   4   1   2       38.29       41.25      3.66 o 
   5   1   2        1.18        4.02      4.97 o 
   6   1   2       10.17        5.59      4.86 o 
  -6   2   2        0.82       10.46      9.52 o 
  -5   2   2       10.07        4.16     18.93 o 
  -4   2   2        2.91        0.73      4.66 o 
  -3   2   2      253.69      263.04      8.95 o 
  -2   2   2       12.09       13.32      1.27 o 
  -1   2   2      124.59      135.60     19.17 o 
   0   2   2     2533.28     2258.61    153.07 o 
   1   2   2      598.08      588.22     23.86 o 
   2   2   2       44.84       47.28      2.61 o 
   3   2   2        0.61       -0.06      1.18 o 
   4   2   2       14.80       10.29      6.46 o 
   5   2   2        0.34       12.31      7.64 o 
   6   2   2        1.29       -7.89      9.29 o 
  -5   3   2       36.22       45.43      6.48 o 
  -4   3   2        0.24        4.23      8.09 o 
  -3   3   2      211.26      219.53     10.37 o 
  -2   3   2        2.27        1.73      1.56 o 
  -1   3   2       68.10       64.03      2.99 o 
   0   3   2       30.16       24.44      2.34 o 
   1   3   2       94.78       75.49      4.55 o 
   2   3   2      141.85      129.52     10.54 o 
   3   3   2       10.02       11.87      1.48 o 
   4   3   2       91.50       86.02      3.88 o 
   5   3   2        0.00       -0.60      5.31 o 
   6   3   2        0.50       -1.12      9.14 o 
  -5   4   2        4.24       12.92     10.32 o 
  -4   4   2        0.37        2.27      1.61 o 
  -3   4   2       30.92       31.55      2.20 o 
  -2   4   2        4.54        3.55      1.26 o 
  -1   4   2      579.38      539.72     23.78 o 
   0   4   2      193.92      181.65     10.18 o 
   1   4   2      541.16      574.08     25.47 o 
   2   4   2       28.31       36.65      2.87 o 
   3   4   2       69.97       70.86      3.72 o 
   4   4   2       35.68       35.95      3.11 o 
   5   4   2        4.19        1.83     16.58 o 
   6   4   2        0.78       29.68     16.38 o 
  -5   5   2        0.94        5.92     10.58 o 
  -4   5   2        0.65        0.00      1.56 o 
  -3   5   2       91.65       85.10      4.15 o 
  -2   5   2        6.30        5.75      2.93 o 
  -1   5   2        8.14        8.10      1.06 o 
   0   5   2      326.23      286.03     12.49 o 
   1   5   2       31.48       36.49      6.09 o 
   2   5   2       15.06       14.16      3.81 o 
   3   5   2        0.91        0.41      2.58 o 
   4   5   2      124.93      123.49      8.12 o 
   5   5   2        1.38       -6.19     13.03 o 
  -5   6   2        4.09        2.81     10.89 o 
  -4   6   2       11.27       12.12      8.52 o 
  -3   6   2      234.85      245.45      9.38 o 
  -2   6   2       11.98        7.34      3.72 o 
  -1   6   2       70.37       68.82      5.18 o 
   0   6   2        0.94       -0.45      3.62 o 
   1   6   2      303.48      327.25     20.20 o 
   2   6   2      108.68      142.32      6.33 o 
   3   6   2       24.34       22.99      5.39 o 
   4   6   2       16.04       21.91     11.52 o 
   5   6   2        2.30       -0.92      9.52 o 
  -5   7   2        0.30        4.66     10.41 o 
  -4   7   2       11.28        0.31      9.72 o 
  -3   7   2        7.13        4.04      2.66 o 
  -2   7   2        1.08       -4.96      4.96 o 
  -1   7   2       40.55       50.10      7.25 o 
   0   7   2        0.76        2.27      5.98 o 
   1   7   2        2.13       11.68      4.24 o 
   2   7   2        0.62        6.40      4.28 o 
   3   7   2       36.49       35.39      7.23 o 
   4   7   2        0.32        3.99      4.38 o 
   5   7   2        6.28       -6.38      7.66 o 
  -4   8   2        0.88        7.60      9.79 o 
  -3   8   2       11.89        9.19      4.69 o 
  -2   8   2       21.88       17.28      6.55 o 
  -1   8   2      310.40      305.88     19.21 o 
   0   8   2       38.42       43.19      3.48 o 
   1   8   2       26.33       29.85     15.90 o 
   2   8   2       35.68       31.76      5.38 o 
   3   8   2        7.54        8.17      5.27 o 
   4   8   2        0.83        3.05     14.79 o 
  -3   9   2        3.87        8.60      4.39 o 
  -2   9   2       65.88       75.27      6.93 o 
  -1   9   2       55.96       79.90     10.49 o 
   0   9   2      149.60      155.53     14.94 o 
   1   9   2        0.05       -3.37      3.37 o 
   2   9   2       17.95       22.35      4.94 o 
   3   9   2        5.06        0.42      5.41 o 
   4   9   2        2.24        1.40      5.92 o 
  -3  10   2        1.31        7.82      5.58 o 
  -2  10   2       55.94       56.48      7.14 o 
  -1  10   2        0.11        5.16     10.16 o 
   0  10   2        3.42       -8.10     10.58 o 
   1  10   2       10.76       12.48     10.77 o 
   2  10   2        0.73        3.60     11.08 o 
  -3  11   2       44.76       97.51     10.11 o 
  -2  11   2        0.07        3.10      8.09 o 
  -1  11   2        1.00        7.82     10.75 o 
   0  11   2        0.65       13.37     11.50 o 
   1  11   2        1.64        7.34     11.10 o 
   2  11   2        0.03      -12.12     12.12 o 
  -1  12   2        1.05       -6.87      8.12 o 
   0 -10   3        0.03        0.78     13.29 o 
   1 -10   3        0.50       -0.92      8.98 o 
  -2  -9   3       10.59       25.06     13.99 o 
  -1  -9   3        0.73        1.11     15.02 o 
   0  -9   3        1.57       -8.38     10.71 o 
   1  -9   3        5.68       -2.03      6.72 o 
   2  -9   3        1.74        2.03      7.32 o 
  -3  -8   3        0.02        4.50     11.97 o 
  -2  -8   3        0.01       11.53     10.60 o 
  -1  -8   3        2.46       -7.14     10.15 o 
   0  -8   3       18.21       20.09      4.82 o 
   1  -8   3        1.12        0.00      1.56 o 
   2  -8   3       25.26       15.86      5.86 o 
   3  -8   3        1.33       13.56      9.48 o 
  -3  -7   3        0.04       -4.99      7.98 o 
  -2  -7   3       11.80       22.75      5.19 o 
  -1  -7   3        6.18       10.94      8.43 o 
   0  -7   3       58.20       77.89      6.39 o 
   1  -7   3        0.14       -3.90      5.47 o 
   2  -7   3        2.50        5.41      3.41 o 
   3  -7   3        1.62       -1.74      4.20 o 
   4  -7   3        0.20       15.76     11.39 o 
  -3  -6   3        0.50       -1.89      8.12 o 
  -2  -6   3        4.52        4.26      4.27 o 
  -1  -6   3        3.30        1.58      2.96 o 
   0  -6   3       57.38       72.28      5.52 o 
   1  -6   3      309.51      344.59     13.90 o 
   2  -6   3       43.64       41.57      5.65 o 
   3  -6   3       14.76        7.32      5.38 o 
   4  -6   3       15.25       12.97      6.21 o 
   5  -6   3        0.00       13.11     12.20 o 
  -4  -5   3        0.40        1.56      9.19 o 
  -3  -5   3        6.67        1.37      5.16 o 
  -2  -5   3       73.47       85.78      5.32 o 
  -1  -5   3      104.18      101.14      4.77 o 
   0  -5   3     1007.83     1169.12     43.54 o 
   1  -5   3        0.36        2.96      2.66 o 
   2  -5   3        2.84        2.73      2.01 o 
   3  -5   3       12.87       12.64      2.86 o 
   4  -5   3        8.23        9.17      6.57 o 
   5  -5   3        0.52       -0.62     11.80 o 
  -4  -4   3       18.75       24.35      4.53 o 
  -3  -4   3        1.14        0.01      4.99 o 
  -2  -4   3       64.59       61.31      3.94 o 
  -1  -4   3       21.37       19.21      1.92 o 
   0  -4   3       84.33       78.84      3.63 o 
   1  -4   3       78.89       80.09      3.85 o 
   2  -4   3      222.15      218.93      7.09 o 
   3  -4   3       11.01       14.45      2.53 o 
   4  -4   3        2.62        1.28      2.83 o 
   5  -4   3        1.61       24.81     10.94 o 
   6  -4   3        0.21       -0.47     13.15 o 
  -5  -3   3        0.02       15.95     14.18 o 
  -4  -3   3       17.41       18.49      7.36 o 
  -3  -3   3        1.06        0.08      3.26 o 
  -2  -3   3        2.56        5.67      3.44 o 
  -1  -3   3       20.25       17.59      2.86 o 
   0  -3   3        1.11        7.66      2.43 o 
   1  -3   3       69.30       70.06      6.99 o 
   2  -3   3      432.00      475.38     19.76 o 
   3  -3   3       28.12       27.18      2.26 o 
   4  -3   3        0.34        0.51      2.56 o 
   5  -3   3       26.96       27.10     10.66 o 
   6  -3   3        6.21       11.19     13.37 o 
  -5  -2   3        3.89        8.60     10.33 o 
  -4  -2   3        2.22        1.58      4.28 o 
  -3  -2   3      122.22      106.11      4.35 o 
  -2  -2   3      186.43      189.25      6.10 o 
  -1  -2   3     1529.64     1717.74     44.99 o 
   0  -2   3      250.48      232.65      7.68 o 
   1  -2   3     1612.11     1718.76     44.57 o 
   2  -2   3      268.29      296.31     13.86 o 
   3  -2   3       45.85       46.30      6.67 o 
   4  -2   3       63.42       49.19     11.85 o 
   5  -2   3       38.58       23.78      4.52 o 
   6  -2   3        0.02       -3.59      8.69 o 
  -5  -1   3       10.32        7.00     14.35 o 
  -4  -1   3       15.95       13.56      2.86 o 
  -3  -1   3        2.12        5.05      2.09 o 
  -2  -1   3     2814.01     3237.28     96.56 o 
  -1  -1   3       33.70       37.55      5.50 o 
   0  -1   3     1053.96     1123.60     71.11 o 
   1  -1   3     1657.55     1750.67     47.58 o 
   2  -1   3      108.84      109.86      4.75 o 
   3  -1   3       73.18       64.55      8.92 o 
   4  -1   3        6.19       -1.19      8.82 o 
   5  -1   3      119.47      129.15      6.83 o 
   6  -1   3        0.61        6.98      6.27 o 
  -5   0   3        3.42        6.50     12.22 o 
  -4   0   3       21.10       25.91      3.52 o 
  -3   0   3      112.02      101.82      7.51 o 
  -2   0   3        0.04        1.51      1.37 o 
  -1   0   3      333.18      407.99     14.17 o 
   0   0   3       57.53       57.21     14.53 o 
   1   0   3       89.76       80.15      5.22 o 
   2   0   3      147.16      140.55      4.50 o 
   3   0   3       11.05        9.58      3.30 o 
   4   0   3       49.56       39.08      4.46 o 
   5   0   3       42.08       45.54      4.60 o 
   6   0   3       23.34       18.76      8.37 o 
  -5   1   3       27.55       24.20      7.01 o 
  -4   1   3       10.92        4.86      5.52 o 
  -3   1   3       72.70       70.05      3.44 o 
  -2   1   3       24.83       22.97      1.73 o 
  -1   1   3       26.59       18.65      2.88 o 
   0   1   3     1453.83     1572.93    122.79 o 
   1   1   3      369.42      385.85     17.08 o 
   2   1   3      349.05      387.27     21.30 o 
   3   1   3       32.98       30.48      6.76 o 
   4   1   3       43.37       36.87     14.26 o 
   5   1   3        5.78        8.24      4.02 o 
   6   1   3        2.30        2.68      6.86 o 
  -5   2   3        0.28        5.83      6.52 o 
  -4   2   3       71.51       76.46     10.71 o 
  -3   2   3       10.18        8.83      2.59 o 
  -2   2   3       80.37       80.26      3.18 o 
  -1   2   3      450.24      434.80     23.55 o 
   0   2   3       16.41       20.76      2.85 o 
   1   2   3        4.03        0.31      2.20 o 
   2   2   3      793.07      807.80     30.57 o 
   3   2   3     1070.55     1139.04     40.76 o 
   4   2   3        0.45        4.11      1.62 o 
   5   2   3       38.08       41.22      4.72 o 
   6   2   3        2.40       -5.07      5.07 o 
  -5   3   3       11.34       14.46      6.57 o 
  -4   3   3        0.33        1.79      5.06 o 
  -3   3   3        0.38       -0.39      1.66 o 
  -2   3   3      185.66      173.37      5.77 o 
  -1   3   3      190.10      175.51      8.34 o 
   0   3   3      255.24      210.93     14.34 o 
   1   3   3       46.47       52.01      5.35 o 
   2   3   3      128.96      122.92     18.89 o 
   3   3   3       41.36       43.95      3.23 o 
   4   3   3        7.68        8.12      5.31 o 
   5   3   3        4.30        9.42      3.97 o 
   6   3   3        0.22        2.21      8.31 o 
  -5   4   3        1.74       22.38     11.58 o 
  -4   4   3       14.50       20.24      6.55 o 
  -3   4   3        2.60        2.84      1.89 o 
  -2   4   3       44.69       47.14      3.60 o 
  -1   4   3       25.43       24.31      1.96 o 
   0   4   3     1013.72     1019.72     52.63 o 
   1   4   3      714.20      685.29     33.33 o 
   2   4   3      344.12      336.72     43.07 o 
   3   4   3        7.33        5.45      2.62 o 
   4   4   3       71.19       69.32      3.86 o 
   5   4   3        0.06        4.30      8.51 o 
   6   4   3        0.35       -1.00      6.28 o 
  -5   5   3        3.28        2.03     10.77 o 
  -4   5   3       13.45       14.59      6.12 o 
  -3   5   3        5.79        7.37      2.07 o 
  -2   5   3        8.02        4.50      3.13 o 
  -1   5   3       21.86       18.65      2.04 o 
   0   5   3      985.76     1021.31     44.68 o 
   1   5   3      929.29      987.29     45.51 o 
   2   5   3       61.37       60.73      8.99 o 
   3   5   3      127.93      106.33      5.14 o 
   4   5   3       72.69       79.16      4.74 o 
   5   5   3        6.66        6.55      7.40 o 
   6   5   3        0.43        2.63     10.25 o 
  -5   6   3        3.69       15.46     11.87 o 
  -4   6   3        5.39        9.19      9.54 o 
  -3   6   3       50.82       48.87      4.71 o 
  -2   6   3       25.90       20.88      3.77 o 
  -1   6   3      491.94      463.72     13.98 o 
   0   6   3      271.03      237.69     10.39 o 
   1   6   3      117.50      130.64      5.47 o 
   2   6   3       15.67       19.75      7.70 o 
   3   6   3      187.93      189.94      7.57 o 
   4   6   3        0.17        0.86      3.50 o 
   5   6   3        0.03       -9.14     10.88 o 
  -5   7   3        4.45       11.19     12.11 o 
  -4   7   3       11.40       -2.63     10.25 o 
  -3   7   3       12.43       10.94      4.55 o 
  -2   7   3     1122.97     1115.96     42.54 o 
  -1   7   3        0.03        1.56      1.40 o 
   0   7   3       24.27       30.17      7.00 o 
   1   7   3       54.84       52.78      8.34 o 
   2   7   3        4.35        3.98      4.37 o 
   3   7   3        5.74        3.27      3.76 o 
   4   7   3        1.12        5.67      6.86 o 
   5   7   3       20.44       24.92      6.95 o 
  -4   8   3        1.58        8.76     10.78 o 
  -3   8   3       31.68       36.81      7.28 o 
  -2   8   3        2.17       -3.90      4.68 o 
  -1   8   3      444.80      465.87     26.94 o 
   0   8   3       15.41       18.60      3.42 o 
   1   8   3        9.00        6.69      8.49 o 
   2   8   3       23.10       25.25      5.03 o 
   3   8   3        3.03        0.47      5.16 o 
   4   8   3        0.12       -4.76      4.76 o 
  -3   9   3       16.77       21.91      5.50 o 
  -2   9   3        0.52        4.04      6.83 o 
  -1   9   3       57.26       41.33      8.51 o 
   0   9   3       42.98       33.94      5.32 o 
   1   9   3        2.00       -3.16      3.16 o 
   2   9   3        0.07        3.15      4.50 o 
   3   9   3        3.20       -1.56      4.83 o 
   4   9   3        5.37        8.66      4.50 o 
  -3  10   3        1.15       -0.92      6.50 o 
  -2  10   3        0.74       -2.32      4.99 o 
  -1  10   3       60.08       41.66      9.35 o 
   0  10   3        6.64       11.01      5.09 o 
   1  10   3        2.72      -10.77     10.77 o 
   2  10   3        3.92        7.14     10.74 o 
   3  10   3        5.80        6.55      4.86 o 
  -3  11   3       19.92       21.68      9.18 o 
  -2  11   3        0.04       -5.78      5.78 o 
  -1  11   3       12.57       26.32      9.60 o 
   0  11   3        5.37       20.99     10.41 o 
   1  11   3       18.67       29.89     12.28 o 
   2  11   3        1.70       -7.78      7.78 o 
  -2  12   3        6.93       -5.16     10.78 o 
  -1  12   3        0.02      -11.49     11.49 o 
  -1  -9   4       11.73       16.66     15.60 o 
   0  -9   4        0.94        3.10     11.95 o 
   1  -9   4        1.49        4.50     10.60 o 
   2  -9   4        0.24       -8.24      8.24 o 
  -1  -8   4        0.04        9.05     12.76 o 
   0  -8   4        6.51        5.28     10.27 o 
   1  -8   4       52.22       46.46      8.34 o 
   2  -8   4        0.01        5.28      7.45 o 
   3  -8   4        0.47        7.14     10.41 o 
  -2  -7   4        0.06        2.31      5.59 o 
  -1  -7   4        2.71        2.75      3.60 o 
   0  -7   4        5.94       -0.31      8.77 o 
   1  -7   4       10.87       19.98      5.91 o 
   2  -7   4       40.91       43.12      6.72 o 
   3  -7   4        0.90        2.63      5.59 o 
  -3  -6   4        1.15       -2.63      8.06 o 
  -2  -6   4       10.22       10.74      4.46 o 
  -1  -6   4        0.82        0.55      3.83 o 
   0  -6   4      165.17      192.01     13.84 o 
   1  -6   4       44.70       37.57      5.81 o 
   2  -6   4        0.11       -6.23      7.17 o 
   3  -6   4        1.52        0.31      4.86 o 
   4  -6   4        9.10       -7.60     10.39 o 
   5  -6   4        1.45        0.78     12.03 o 
  -4  -5   4        0.17        5.16      7.03 o 
  -3  -5   4        4.07       -2.26      8.35 o 
  -2  -5   4        4.61        6.30      2.61 o 
  -1  -5   4      163.43      184.81     12.90 o 
   0  -5   4      662.76      830.14     54.67 o 
   1  -5   4       32.30       28.67      2.95 o 
   2  -5   4       27.53       31.00      3.76 o 
   3  -5   4       34.71       30.72      6.09 o 
   4  -5   4        2.79       -4.68      4.68 o 
   5  -5   4        1.98       -3.10     11.20 o 
  -4  -4   4        3.22       -1.56      9.35 o 
  -3  -4   4       10.39       12.01      4.89 o 
  -2  -4   4      173.26      176.25      6.68 o 
  -1  -4   4        0.20        4.05      7.23 o 
   0  -4   4      354.91      394.45     42.93 o 
   1  -4   4       33.48       37.57      2.76 o 
   2  -4   4      113.96      112.10      5.75 o 
   3  -4   4       21.33       20.72      3.91 o 
   4  -4   4        1.99        0.62      4.18 o 
   5  -4   4        0.07        4.83     10.58 o 
  -4  -3   4        9.34        5.02      5.13 o 
  -3  -3   4       11.24        3.26      6.78 o 
  -2  -3   4      108.56      108.88     14.59 o 
  -1  -3   4       22.65       19.11      1.78 o 
   0  -3   4       96.89       91.46      4.68 o 
   1  -3   4       10.25        9.78      1.55 o 
   2  -3   4       95.98      107.17      8.06 o 
   3  -3   4        0.15       -1.48      4.65 o 
   4  -3   4        4.56        4.19      3.62 o 
   5  -3   4       11.25       13.04      6.83 o 
   6  -3   4        0.05       17.17     12.93 o 
  -4  -2   4        0.87       -0.15      6.70 o 
  -3  -2   4      464.30      501.16     18.35 o 
  -2  -2   4       63.69       73.53      3.59 o 
  -1  -2   4      112.30      112.28      6.22 o 
   0  -2   4       24.68       25.22      2.27 o 
   1  -2   4      227.55      238.47      6.67 o 
   2  -2   4       24.38       24.45      2.08 o 
   3  -2   4        3.00        4.35      4.52 o 
   4  -2   4      542.21      628.68     14.97 o 
   5  -2   4       19.98       18.92      3.65 o 
   6  -2   4        0.95       -1.26     10.26 o 
  -5  -1   4        0.71       -6.10      6.34 o 
  -4  -1   4       14.85       13.89      3.73 o 
  -3  -1   4       23.89       27.84      3.13 o 
  -2  -1   4      329.42      346.57     10.12 o 
  -1  -1   4      340.70      305.87     14.67 o 
   0  -1   4      229.12      234.87     17.31 o 
   1  -1   4       42.31       34.14      2.02 o 
   2  -1   4      162.83      168.93      5.68 o 
   3  -1   4        2.53        3.65      2.95 o 
   4  -1   4       44.21       62.46      3.55 o 
   5  -1   4       33.50       31.47      5.14 o 
   6  -1   4        2.89        4.81      6.26 o 
  -5   0   4       16.53       32.40     11.52 o 
  -4   0   4       55.97       64.16      5.86 o 
  -3   0   4        0.77        1.06      3.19 o 
  -2   0   4       26.05       30.54      1.88 o 
  -1   0   4       99.08      103.46      5.00 o 
   0   0   4      123.78      128.74      7.00 o 
   1   0   4       16.98       16.26      1.63 o 
   2   0   4      167.66      170.20      5.28 o 
   3   0   4       66.08       57.04      2.84 o 
   4   0   4        2.26        4.03      3.02 o 
   5   0   4       66.24       53.76      9.74 o 
   6   0   4        0.88       -2.22      5.75 o 
  -5   1   4        3.17        5.57      8.10 o 
  -4   1   4        3.25        3.84      4.98 o 
  -3   1   4        8.45       11.81      2.54 o 
  -2   1   4      120.60      130.64      4.58 o 
  -1   1   4        9.18        3.79      1.86 o 
   0   1   4      570.50      581.03     32.96 o 
   1   1   4      119.48      110.08      4.80 o 
   2   1   4      181.27      217.78      7.28 o 
   3   1   4        0.03       -0.28      3.19 o 
   4   1   4        0.05       -0.15      3.11 o 
   5   1   4       47.76       59.86      9.21 o 
   6   1   4        0.10        9.08      6.21 o 
  -5   2   4       11.65        6.76      7.41 o 
  -4   2   4       53.41       53.20      3.90 o 
  -3   2   4        0.44        1.03      3.11 o 
  -2   2   4      454.54      452.23     14.92 o 
  -1   2   4      464.41      449.78     23.00 o 
   0   2   4      136.81      137.60      8.53 o 
   1   2   4      111.25      124.47      7.36 o 
   2   2   4     1499.06     1638.80     96.57 o 
   3   2   4      323.83      360.49     28.80 o 
   4   2   4        9.53       13.35     12.53 o 
   5   2   4       51.08       42.79     22.17 o 
   6   2   4        0.39       -3.96      5.64 o 
  -5   3   4        2.07        0.78      6.99 o 
  -4   3   4       27.14       23.71      2.82 o 
  -3   3   4        0.00       -2.33      2.33 o 
  -2   3   4      213.47      222.55      8.17 o 
  -1   3   4      910.13      984.39     53.21 o 
   0   3   4       43.34       48.99      3.70 o 
   1   3   4      445.77      370.23     20.52 o 
   2   3   4       44.74       53.06      3.02 o 
   3   3   4      223.66      230.11     47.07 o 
   4   3   4       10.99        9.07      9.06 o 
   5   3   4        4.11        3.14      4.17 o 
   6   3   4        2.70       -3.42      6.11 o 
  -5   4   4        3.01        3.85     11.16 o 
  -4   4   4      164.06      188.97      7.47 o 
  -3   4   4       14.16       15.36      3.50 o 
  -2   4   4      368.67      360.02     22.76 o 
  -1   4   4      304.07      261.65     13.51 o 
   0   4   4       31.74       37.87      3.83 o 
   1   4   4        0.46       -2.63      2.73 o 
   2   4   4       50.30       49.29      3.02 o 
   3   4   4       29.68       32.74      2.91 o 
   4   4   4       20.95       19.17      3.62 o 
   5   4   4        0.64       -2.37      6.55 o 
   6   4   4        1.86       10.39     12.87 o 
  -5   5   4        7.35        3.27      7.32 o 
  -4   5   4       10.35        9.47      5.84 o 
  -3   5   4        0.19        6.36      3.27 o 
  -2   5   4       46.21       41.17      4.01 o 
  -1   5   4       79.54       84.42      5.50 o 
   0   5   4      134.85      148.75      8.84 o 
   1   5   4       32.84       28.41      3.60 o 
   2   5   4      304.60      315.12     13.29 o 
   3   5   4      110.11      113.80      8.73 o 
   4   5   4        0.01       -2.96      3.82 o 
   5   5   4        0.70       -3.64      6.67 o 
   6   5   4        0.15       -1.40     13.75 o 
  -5   6   4        0.62       -1.56     11.53 o 
  -4   6   4        6.87        7.82      7.32 o 
  -3   6   4       12.98       13.37      3.57 o 
  -2   6   4       27.27       21.23      3.91 o 
  -1   6   4      442.41      456.22     18.12 o 
   0   6   4       24.16       23.10      3.24 o 
   1   6   4        0.64       -2.17      3.71 o 
   2   6   4       14.28       17.17      5.28 o 
   3   6   4        8.15        9.08      4.75 o 
   4   6   4      133.71      164.38     26.41 o 
   5   6   4        1.42       -4.27      9.74 o 
  -5   7   4        0.00       -1.40      9.05 o 
  -4   7   4        0.01        1.56      6.86 o 
  -3   7   4      313.50      335.38     23.78 o 
  -2   7   4       25.18       33.26      6.34 o 
  -1   7   4       73.22       57.99      4.18 o 
   0   7   4       70.01       73.98      8.17 o 
   1   7   4       11.03        6.05      6.69 o 
   2   7   4        0.53       -7.01      7.01 o 
   3   7   4       53.61       55.53      6.20 o 
   4   7   4        5.82       12.56      4.84 o 
   5   7   4       15.01       15.18     11.71 o 
  -4   8   4        0.36       14.79     11.24 o 
  -3   8   4      106.66      131.05     10.86 o 
  -2   8   4      190.12      194.78     12.89 o 
  -1   8   4      138.17      135.36     13.65 o 
   0   8   4        2.44       14.79      7.96 o 
   1   8   4       10.17       23.58      7.64 o 
   2   8   4        0.02       -0.16      3.30 o 
   3   8   4        0.05        0.78      5.47 o 
   4   8   4        1.53        5.18      7.17 o 
   5   8   4       18.64        5.87      6.85 o 
  -4   9   4        4.47       10.13      8.90 o 
  -3   9   4        1.40       -3.74      9.04 o 
  -2   9   4        0.07       -7.48      7.51 o 
  -1   9   4        1.27        6.05      7.12 o 
   0   9   4        0.76       -1.89      5.00 o 
   1   9   4        3.94        8.24      3.58 o 
   2   9   4        0.07        4.66      3.72 o 
   3   9   4        0.41        6.87      4.71 o 
   4   9   4        0.77        1.40      4.82 o 
  -3  10   4        1.24        7.14     10.74 o 
  -2  10   4        1.56       12.48      9.35 o 
  -1  10   4        0.40        4.35      8.23 o 
   0  10   4       23.48       20.76      9.21 o 
   1  10   4        2.17       13.84      6.69 o 
   2  10   4       35.13       33.99      6.11 o 
   3  10   4       11.66       14.79      5.77 o 
   4  10   4        0.01        5.16      9.69 o 
  -3  11   4        0.39        5.92      9.05 o 
  -2  11   4        0.71       -8.71      8.71 o 
  -1  11   4        1.78       -9.49      9.49 o 
   0  11   4       13.43       20.88     10.61 o 
   1  11   4       16.18       45.79     12.33 o 
  -1  12   4        1.87      -12.61     12.61 o 
   0  12   4       14.82       39.43      9.57 o 
   1  -9   5        7.77        2.63     11.35 o 
  -1  -8   5        0.61       13.11     11.56 o 
   0  -8   5        1.73       15.27     10.24 o 
   1  -8   5        3.26       -9.54      9.54 o 
   2  -8   5        0.75       -1.71      6.55 o 
  -2  -7   5        0.27        6.23      5.30 o 
  -1  -7   5       15.62        0.62      9.77 o 
   0  -7   5        1.28        6.05      9.82 o 
   1  -7   5       29.12       33.55      6.08 o 
   2  -7   5       13.30       12.48      6.09 o 
   3  -7   5        1.39        1.23      6.22 o 
  -3  -6   5        0.00       -0.47      5.64 o 
  -2  -6   5       19.95       23.15      5.96 o 
  -1  -6   5       10.77        8.76      9.38 o 
   0  -6   5        3.66       11.53      8.23 o 
   1  -6   5       15.50        8.24      4.38 o 
   2  -6   5        0.64        8.76      5.47 o 
   3  -6   5        0.95        4.04      5.77 o 
   4  -6   5        2.74       -0.92     10.53 o 
  -4  -5   5        0.82       26.20     13.03 o 
  -3  -5   5        0.00       -6.23      6.36 o 
  -2  -5   5        1.36       -4.16      4.16 o 
  -1  -5   5       25.88       29.48      8.95 o 
   0  -5   5       24.60       40.05      8.54 o 
   1  -5   5      100.62       99.74      7.23 o 
   2  -5   5        0.39        1.56      6.39 o 
   3  -5   5        0.06       12.92      5.30 o 
   4  -5   5        0.72       -4.04      5.27 o 
   5  -5   5        5.21        7.60     11.22 o 
  -4  -4   5        1.05       -0.62      7.60 o 
  -3  -4   5        2.14        3.10      5.70 o 
  -2  -4   5       20.66       29.65      5.24 o 
  -1  -4   5      100.34       95.34     20.93 o 
   0  -4   5      234.45      227.05     11.57 o 
   1  -4   5      175.91      184.14     10.16 o 
   2  -4   5       96.71      105.55      7.43 o 
   3  -4   5        0.36       -4.97      4.97 o 
   4  -4   5        3.48       -1.56      4.05 o 
   5  -4   5        0.01       15.76     11.50 o 
  -4  -3   5       33.93       25.56     10.22 o 
  -3  -3   5        7.92        3.65      4.13 o 
  -2  -3   5       14.59       10.64      2.09 o 
  -1  -3   5       89.78       90.32      5.44 o 
   0  -3   5       57.86       55.73     14.23 o 
   1  -3   5        4.58        7.29      1.92 o 
   2  -3   5        0.01        2.75      3.24 o 
   3  -3   5      140.45      161.70      7.02 o 
   4  -3   5        1.22       -3.46      3.58 o 
   5  -3   5        7.37       11.59      5.90 o 
  -5  -2   5        0.37        2.96     12.17 o 
  -4  -2   5       58.93       46.63      6.48 o 
  -3  -2   5      143.82      135.83      6.91 o 
  -2  -2   5        6.08        9.69      2.80 o 
  -1  -2   5       11.82       13.86      3.12 o 
   0  -2   5       71.63       60.44      8.26 o 
   1  -2   5      186.82      177.63      9.09 o 
   2  -2   5        0.02        2.77      1.83 o 
   3  -2   5      614.42      669.30     20.48 o 
   4  -2   5        7.70        4.73      2.97 o 
   5  -2   5        5.77       -6.61      6.73 o 
   6  -2   5        0.31       -1.00      8.38 o 
  -5  -1   5        0.29       -2.71      8.18 o 
  -4  -1   5        9.71        9.19      5.00 o 
  -3  -1   5       39.68       38.78      4.36 o 
  -2  -1   5       27.30       26.15      2.33 o 
  -1  -1   5        7.48        8.78      1.56 o 
   0  -1   5       45.43       41.58      4.57 o 
   1  -1   5       31.82       31.95      2.16 o 
   2  -1   5       25.52       28.23      2.06 o 
   3  -1   5      235.58      250.35      7.96 o 
   4  -1   5      170.08      180.06      6.36 o 
   5  -1   5       15.94       11.64      6.45 o 
   6  -1   5        1.09        2.04      8.50 o 
  -5   0   5        0.05        3.54     15.81 o 
  -4   0   5        0.00        4.04      3.96 o 
  -3   0   5      102.71      105.16      6.67 o 
  -2   0   5      191.12      200.90     14.63 o 
  -1   0   5      168.01      167.79      7.53 o 
   0   0   5      346.57      362.58     14.82 o 
   1   0   5      748.30      758.77     22.94 o 
   2   0   5      398.02      417.31     18.27 o 
   3   0   5        0.51        0.42      2.15 o 
   4   0   5       57.65       60.28      6.66 o 
   5   0   5        0.21        3.10      6.21 o 
   6   0   5        1.34       -0.31      9.82 o 
  -5   1   5       15.93       16.24      6.37 o 
  -4   1   5        8.62        8.89      3.60 o 
  -3   1   5      113.49      106.07      4.55 o 
  -2   1   5        0.16        1.96      1.74 o 
  -1   1   5       34.15       31.90      3.57 o 
   0   1   5       93.42       96.18      9.86 o 
   1   1   5      214.12      218.08     42.03 o 
   2   1   5      421.02      432.05     41.80 o 
   3   1   5       22.96       24.83      2.12 o 
   4   1   5       40.49       45.75      5.06 o 
   5   1   5        4.74        3.16      5.72 o 
   6   1   5        1.97        5.06      5.57 o 
  -5   2   5        0.76       -0.99      6.96 o 
  -4   2   5        2.74        1.78      5.76 o 
  -3   2   5        5.96        2.88      3.73 o 
  -2   2   5       44.65       43.87      3.80 o 
  -1   2   5       94.41       76.18      5.02 o 
   0   2   5     1168.58     1261.58     67.70 o 
   1   2   5      584.22      604.42     34.25 o 
   2   2   5      125.53      148.81      4.94 o 
   3   2   5      150.05      146.54      7.93 o 
   4   2   5       17.29       15.71      2.62 o 
   5   2   5        1.72        1.63      5.60 o 
   6   2   5        7.44        8.24      9.82 o 
  -5   3   5        0.00        0.68      6.09 o 
  -4   3   5        0.80        0.30      2.71 o 
  -3   3   5       21.82       22.46      4.27 o 
  -2   3   5        0.06        0.02      3.51 o 
  -1   3   5      286.36      267.53     21.88 o 
   0   3   5      219.79      230.90     13.13 o 
   1   3   5        5.55       11.09      3.08 o 
   2   3   5      618.64      619.45     22.52 o 
   3   3   5      428.33      468.43     20.70 o 
   4   3   5        5.58       11.87      3.62 o 
   5   3   5       14.66       17.98      6.83 o 
  -5   4   5        5.70        1.55      7.55 o 
  -4   4   5       31.19       31.12      3.63 o 
  -3   4   5        9.18        6.21      4.23 o 
  -2   4   5      507.76      533.48     27.51 o 
  -1   4   5     2095.32     2184.90    115.54 o 
   0   4   5       57.98       58.68      4.90 o 
   1   4   5       40.89       42.92      4.15 o 
   2   4   5      328.93      390.48     20.64 o 
   3   4   5        2.65        8.93      5.39 o 
   4   4   5        0.06        4.50      7.50 o 
   5   4   5        5.44       20.30      7.54 o 
   6   4   5        8.01        9.35     12.90 o 
  -5   5   5        7.78       -2.17     11.03 o 
  -3   5   5       77.49       84.87      5.75 o 
  -2   5   5       33.50       41.90      4.82 o 
  -1   5   5        0.18       -1.47      8.66 o 
   0   5   5      439.96      445.56     22.79 o 
   1   5   5      136.76      118.89      5.88 o 
   2   5   5       12.74       15.46      4.32 o 
   3   5   5       11.39       10.62      3.74 o 
   4   5   5        4.08        5.39      4.78 o 
   5   5   5        3.42        8.07      7.88 o 
   6   5   5        1.89       23.70      8.99 o 
  -5   6   5        1.16      -11.05     11.05 o 
  -4   6   5        2.21        5.75      7.00 o 
  -3   6   5      233.69      247.02      9.82 o 
  -2   6   5       52.63       47.31      5.50 o 
  -1   6   5       27.63       27.88      4.49 o 
   0   6   5       45.48       40.85      5.11 o 
   1   6   5       41.50       36.06      6.59 o 
   2   6   5        6.74        3.10      6.50 o 
   3   6   5       49.33       49.96      4.03 o 
   4   6   5        0.09       -3.58     11.36 o 
   5   6   5        1.73      -10.13     10.89 o 
  -3   7   5       96.16       83.05     10.24 o 
  -2   7   5       56.62       47.83      8.12 o 
  -1   7   5       16.89       20.41      4.39 o 
   0   7   5       57.24       61.46      8.42 o 
   1   7   5       19.08       15.76      7.93 o 
   2   7   5        0.59        0.16      4.72 o 
   3   7   5       65.01       64.77     18.38 o 
   4   7   5      107.03      119.59      7.92 o 
   5   7   5        0.02       -1.90      6.69 o 
  -4   8   5        1.34       -3.27     12.02 o 
  -3   8   5        1.73        6.23      6.23 o 
  -2   8   5      412.75      456.22     28.27 o 
  -1   8   5       47.41       64.42      8.42 o 
   0   8   5        2.01        4.19      5.47 o 
   1   8   5        1.66        5.75      5.44 o 
   2   8   5       25.82       28.95      5.91 o 
   3   8   5        0.71        2.48      7.78 o 
   4   8   5       12.82        7.82      6.42 o 
   5   8   5       20.76       10.69     11.68 o 
  -4   9   5        2.49      -11.95     12.78 o 
  -3   9   5        0.24        1.11      7.04 o 
  -2   9   5       81.47       77.23      9.21 o 
  -1   9   5        5.58       16.05      6.20 o 
   0   9   5        2.84        0.62      5.75 o 
   1   9   5       10.40        4.19      5.78 o 
   2   9   5        4.67       11.03      6.39 o 
   3   9   5        4.97        6.87      4.85 o 
   4   9   5        0.15       -1.23      6.36 o 
  -3  10   5        3.82       -0.31      8.15 o 
  -2  10   5        2.80       -1.89      9.23 o 
  -1  10   5        7.88       16.97      9.46 o 
   0  10   5       14.49       17.59      8.90 o 
   1  10   5       18.64       21.23     10.24 o 
   2  10   5       36.26       29.63      3.94 o 
   3  10   5        0.57        7.60      5.58 o 
   4  10   5        0.92       -7.00      9.65 o 
  -3  11   5        2.28       -4.35      9.32 o 
  -2  11   5        0.10        3.90      9.80 o 
  -1  11   5        5.25       15.46      8.54 o 
   0  11   5        7.70        5.75      9.82 o 
   1  11   5        4.82       -4.50     10.11 o 
  -1  12   5        2.10        8.76     11.22 o 
   0  12   5        1.96       20.88     12.20 o 
   0  -8   6       15.01        6.05     11.97 o 
   1  -8   6       13.37        1.56     11.22 o 
   2  -8   6        3.34        6.87     10.47 o 
  -1  -7   6       33.01       41.33     13.65 o 
   0  -7   6        6.34        6.67     10.25 o 
   1  -7   6        5.78        0.92      8.98 o 
   2  -7   6       13.67       32.98      7.89 o 
   3  -7   6        0.00       -7.00     12.16 o 
  -1  -6   6        2.50       -1.89     10.00 o 
   0  -6   6        4.21        3.27      6.56 o 
   1  -6   6       36.17       32.98      7.31 o 
   2  -6   6        8.81       19.74      6.11 o 
   3  -6   6        2.53        1.40      6.87 o 
   4  -6   6        2.98        8.38     10.41 o 
  -2  -5   6       19.82       19.34     16.74 o 
  -1  -5   6       12.87       11.19      9.52 o 
   0  -5   6        0.53        3.60      8.43 o 
   1  -5   6       70.28       65.84     11.14 o 
   2  -5   6        8.34       -2.81      5.14 o 
   3  -5   6        1.24       12.12      5.73 o 
   4  -5   6        0.78       -5.16      9.37 o 
  -4  -4   6        0.26        0.62     12.28 o 
  -3  -4   6        0.44        4.62      6.23 o 
  -2  -4   6        6.64        5.00      5.60 o 
  -1  -4   6       35.28       30.58      9.80 o 
   0  -4   6      168.35      172.64     10.49 o 
   1  -4   6       40.52       51.35      9.12 o 
   2  -4   6       33.65       29.48      5.56 o 
   3  -4   6       20.22       18.23      6.19 o 
   4  -4   6       10.67        4.99      4.69 o 
   5  -4   6        0.13        2.03      8.10 o 
  -4  -3   6       25.40        1.92      9.68 o 
  -3  -3   6        0.42        1.71      8.12 o 
  -2  -3   6        2.71        0.62      3.72 o 
  -1  -3   6        0.75       -4.74      4.74 o 
   0  -3   6        0.00        3.31      3.41 o 
   1  -3   6       37.04       39.89      3.63 o 
   2  -3   6       95.47       97.01      5.16 o 
   3  -3   6       68.88       61.43     13.92 o 
   4  -3   6        0.70       -2.47      4.68 o 
   5  -3   6        4.27        7.41      5.88 o 
  -4  -2   6       27.77       23.57      7.55 o 
  -3  -2   6       11.01        9.53      4.57 o 
  -2  -2   6        0.30        7.62      6.25 o 
  -1  -2   6       16.56       12.96      5.79 o 
   0  -2   6       56.44       54.93      4.69 o 
   1  -2   6       14.00       13.06      2.46 o 
   2  -2   6       15.27       17.43      2.27 o 
   3  -2   6      257.57      285.50     15.30 o 
   4  -2   6        0.18       -6.69      7.82 o 
   5  -2   6        0.43        5.78     10.35 o 
  -4  -1   6        2.25        4.85      6.40 o 
  -3  -1   6       98.00       96.95     11.77 o 
  -2  -1   6       16.90       14.64      2.06 o 
  -1  -1   6      167.70      154.92     16.84 o 
   0  -1   6        9.63        8.10      2.71 o 
   1  -1   6        0.43       -1.68      4.84 o 
   2  -1   6        0.01        1.11      2.03 o 
   3  -1   6       24.18       27.09      3.07 o 
   4  -1   6      349.68      368.84     10.68 o 
   5  -1   6        9.83       18.57     13.60 o 
   6  -1   6        0.00       -8.44      8.51 o 
  -5   0   6        0.78       -7.48      7.92 o 
  -4   0   6        3.58        3.91      5.46 o 
  -3   0   6       46.81       42.01      4.92 o 
  -2   0   6      112.97      113.35     14.43 o 
  -1   0   6        1.03       -0.42      1.90 o 
   0   0   6        0.14        0.68      5.52 o 
   1   0   6       45.66       36.84      3.30 o 
   2   0   6       47.06       40.12      8.28 o 
   3   0   6       34.68       28.83      4.84 o 
   4   0   6      171.41      166.32      5.46 o 
   5   0   6        2.59        6.71      6.54 o 
   6   0   6        0.39       -6.17      6.17 o 
  -5   1   6        1.48        7.07      7.71 o 
  -4   1   6       11.35       14.08      4.58 o 
  -3   1   6      156.14      156.46      7.81 o 
  -2   1   6       34.04       42.72      3.56 o 
  -1   1   6      126.19      144.60      7.67 o 
   0   1   6       85.03       80.55      4.46 o 
   1   1   6      638.71      673.84     96.62 o 
   2   1   6      357.80      417.95     77.90 o 
   3   1   6       26.16       23.76      7.40 o 
   4   1   6       21.50       24.07      3.76 o 
   5   1   6       13.45        9.16      8.56 o 
   6   1   6        3.81        3.50      5.57 o 
  -5   2   6       10.41       21.80      8.74 o 
  -4   2   6        0.87        5.49      3.43 o 
  -3   2   6       13.27       17.30      3.08 o 
  -2   2   6      243.83      231.12     12.91 o 
  -1   2   6      180.12      177.74      9.15 o 
   0   2   6       22.27       13.93      3.91 o 
   1   2   6       53.59       54.08      7.45 o 
   2   2   6        2.79        0.54      2.20 o 
   3   2   6       39.94       38.10     11.43 o 
   4   2   6        5.40        7.03      2.60 o 
   5   2   6        0.01       -1.25      4.82 o 
   6   2   6        0.91        4.29      6.87 o 
  -5   3   6        0.70       -6.88      6.88 o 
  -4   3   6        0.41        0.29      4.14 o 
  -3   3   6       25.53       17.55      3.67 o 
  -2   3   6        0.27        4.79      3.30 o 
  -1   3   6      164.01      180.97     35.26 o 
   0   3   6       57.84       53.06      7.78 o 
   1   3   6      153.11      165.65     10.58 o 
   2   3   6      297.47      292.55     11.17 o 
   3   3   6      102.34      110.57      5.80 o 
   4   3   6       13.32       19.18      8.64 o 
   5   3   6       81.71      105.55     11.80 o 
  -5   4   6        1.37        3.90      9.97 o 
  -4   4   6        2.40        2.81      3.43 o 
  -3   4   6       16.20       10.95      3.61 o 
  -2   4   6      354.56      361.68     31.37 o 
  -1   4   6      174.69      176.68     12.31 o 
   0   4   6      117.15      105.84      7.24 o 
   1   4   6       27.20       24.19      4.04 o 
   2   4   6      196.12      208.01     10.71 o 
   3   4   6       92.73       88.04     11.31 o 
   4   4   6       24.83       19.80      4.92 o 
   5   4   6        0.52        2.96     11.53 o 
  -5   5   6        4.11        5.16     12.03 o 
  -4   5   6        3.35        3.60      7.48 o 
  -3   5   6       59.28       62.83      6.73 o 
  -2   5   6       87.45       73.59      6.96 o 
  -1   5   6      168.96      138.99      8.27 o 
   0   5   6      127.37      130.68      8.50 o 
   1   5   6        0.25       -4.20      4.20 o 
   2   5   6       92.67       91.24     15.75 o 
   3   5   6       43.97       39.27      4.85 o 
   4   5   6        0.20        8.14      5.05 o 
   5   5   6        3.22       -7.96     10.43 o 
  -4   6   6      186.70      255.33     18.36 o 
  -3   6   6        0.96       -6.06      6.06 o 
  -2   6   6       14.75       13.29      7.37 o 
  -1   6   6       24.79       26.84      6.73 o 
   0   6   6       30.77       28.41      6.92 o 
   1   6   6        5.35       -0.92      6.19 o 
   2   6   6        3.54       -0.62      4.50 o 
   3   6   6      105.07      112.36     27.86 o 
   4   6   6        0.39       -4.99      6.08 o 
   5   6   6        0.86       -5.45      7.57 o 
  -4   7   6        1.56        8.60      8.28 o 
  -3   7   6      118.14      120.68     11.80 o 
  -2   7   6        9.66       18.98      6.09 o 
  -1   7   6        4.25       24.19      7.00 o 
   0   7   6       29.15       23.58      8.24 o 
   1   7   6       46.84       58.75      6.31 o 
   2   7   6       11.77       20.76      7.17 o 
   3   7   6      132.42      123.78     14.43 o 
   4   7   6       94.26       82.36      9.52 o 
   5   7   6        0.50       -8.40      8.40 o 
  -3   8   6        0.72       -7.67      7.67 o 
  -2   8   6        3.86       -1.71      6.55 o 
  -1   8   6       15.78       18.23      7.99 o 
   0   8   6        7.32       27.23      8.21 o 
   1   8   6        4.59        4.04      8.59 o 
   2   8   6       70.41       68.09      9.90 o 
   3   8   6        1.72       -2.03      7.64 o 
   4   8   6       17.21       13.56      5.14 o 
   5   8   6        1.94        4.07     10.78 o 
  -4   9   6        3.00       -8.71      8.71 o 
  -3   9   6        4.71       11.36      8.24 o 
  -2   9   6        4.21       -6.05      7.62 o 
  -1   9   6        1.57       -6.05      8.42 o 
   0   9   6        1.11       15.57      9.16 o 
   1   9   6       38.57       34.13      9.63 o 
   2   9   6        6.01       20.31      6.75 o 
   3   9   6        1.74        2.48      8.52 o 
   4   9   6        0.19       -5.27      5.27 o 
  -3  10   6        0.03        3.27      7.95 o 
  -2  10   6        0.94       12.65      8.62 o 
  -1  10   6       32.20       50.46     10.11 o 
   0  10   6        7.03        8.60     10.18 o 
   1  10   6        1.63       -0.62      9.94 o 
   2  10   6       29.85       29.48     10.71 o 
   3  10   6        2.54        4.50      6.09 o 
   4  10   6        0.52        3.90      9.80 o 
  -3  11   6        0.20        5.75     10.29 o 
  -2  11   6        1.32       15.46     10.41 o 
   0  11   6        0.30        4.50      6.36 o 
   1  11   6        1.08       -2.03     12.61 o 
   2  11   6       13.81       30.45     13.09 o 
   3  11   6        4.51        7.00     10.11 o 
  -1  12   6        5.62       19.74     11.87 o 
   0  12   6        1.11       -1.23     13.34 o 
   1  12   6       23.08        7.48      9.49 o 
   0  -7   7        3.55        3.41     11.20 o 
   1  -7   7        0.69        2.32     10.88 o 
   2  -7   7        0.73       13.75     10.46 o 
   3  -7   7        0.23        1.40      9.51 o 
  -1  -6   7        1.30        0.47     14.09 o 
   0  -6   7        0.64        7.00     10.11 o 
   1  -6   7       23.24       -1.11     10.32 o 
   2  -6   7        1.45        7.34      6.56 o 
   3  -6   7        0.54       -0.16      6.16 o 
  -3  -5   7        0.92        0.47      8.13 o 
  -2  -5   7       28.81        7.48     12.02 o 
  -1  -5   7        0.41        0.62      9.62 o 
   0  -5   7        0.93        2.32      9.32 o 
   1  -5   7        1.08       -5.63      8.76 o 
   2  -5   7        2.05       -8.37      8.37 o 
   3  -5   7        2.21        2.96      6.40 o 
  -3  -4   7        1.14        1.91     10.68 o 
  -2  -4   7        0.15       12.12     10.00 o 
  -1  -4   7        3.80       23.83      9.02 o 
   0  -4   7        8.71        5.63      9.05 o 
   1  -4   7       25.74       14.31      9.54 o 
   2  -4   7        6.06       -1.71      7.50 o 
   3  -4   7       13.81       18.65      6.25 o 
   4  -4   7        6.55       13.37      5.94 o 
   5  -4   7        0.13        3.90     15.91 o 
  -3  -3   7        1.21        4.77      5.34 o 
  -2  -3   7        5.98       14.79      8.54 o 
  -1  -3   7        6.65       -7.96      7.96 o 
   0  -3   7        0.00       -9.04      9.04 o 
   1  -3   7        2.43        2.32      2.77 o 
   2  -3   7      588.87      617.14     23.56 o 
   3  -3   7        0.57       -7.08      7.08 o 
   4  -3   7        0.23        2.64      5.24 o 
   5  -3   7       11.28       -1.60      8.03 o 
  -4  -2   7       39.85       41.01     11.70 o 
  -3  -2   7        0.84        8.83      4.11 o 
  -2  -2   7        3.20        4.83      4.22 o 
  -1  -2   7       17.60       17.80      3.16 o 
   0  -2   7       14.06       20.09      7.28 o 
   1  -2   7      106.13      111.14      6.41 o 
   2  -2   7       79.39       65.06     12.71 o 
   3  -2   7       93.16       87.64     10.52 o 
   4  -2   7        5.04        2.79      4.44 o 
   5  -2   7        3.15        1.47      4.18 o 
  -4  -1   7        1.73        1.68     12.64 o 
  -3  -1   7        0.93        2.10      5.06 o 
  -2  -1   7        3.63        0.16      2.64 o 
  -1  -1   7       56.29       53.24      3.61 o 
   0  -1   7       23.90       13.84      6.69 o 
   1  -1   7      112.50       92.12      6.09 o 
   2  -1   7       50.21       46.12      3.61 o 
   3  -1   7      110.98      107.31      5.52 o 
   4  -1   7       56.83       60.59      4.62 o 
   5  -1   7        0.71       -5.25      5.25 o 
  -4   0   7        0.78        1.62      5.53 o 
  -3   0   7        0.82        4.48      4.16 o 
  -2   0   7        1.49        2.06      3.01 o 
  -1   0   7       20.83       21.07      2.88 o 
   0   0   7      800.70      784.03     45.44 o 
   1   0   7       92.08       98.74      8.93 o 
   2   0   7        2.42        0.56      3.15 o 
   3   0   7      249.17      264.09     18.29 o 
   4   0   7       11.27       11.37      3.21 o 
   5   0   7        0.15        0.57     18.07 o 
   6   0   7        3.82       -5.32      8.57 o 
  -4   1   7        0.47        1.89      5.31 o 
  -3   1   7        4.94        2.20      6.85 o 
  -2   1   7      177.79      184.91     11.20 o 
  -1   1   7       69.52       70.38      8.79 o 
   0   1   7        9.68       11.73      3.66 o 
   1   1   7      274.12      289.63     13.46 o 
   2   1   7      217.03      229.19     45.10 o 
   3   1   7       22.04       22.21      4.10 o 
   4   1   7       41.69       42.75      3.83 o 
   5   1   7        4.07       13.55      5.23 o 
   6   1   7        0.09       -4.96      9.10 o 
  -4   2   7        2.74       -4.20      4.20 o 
  -3   2   7      148.35      173.78      8.88 o 
  -2   2   7      243.12      216.26     13.59 o 
  -1   2   7        0.12       -3.46      3.89 o 
   0   2   7       77.27       77.66      5.12 o 
   1   2   7       75.08       66.04      9.94 o 
   2   2   7        2.46        1.79      3.53 o 
   3   2   7        0.03       -1.74      2.80 o 
   4   2   7        0.91        7.84      3.18 o 
   5   2   7        1.29        5.45      9.51 o 
   6   2   7        0.93        1.89      8.60 o 
  -4   3   7        0.89        4.35      4.38 o 
  -3   3   7       25.57       26.45      5.78 o 
  -2   3   7      177.14      198.26     42.75 o 
  -1   3   7       35.13       29.47     16.20 o 
   0   3   7      199.18      210.57     14.45 o 
   1   3   7      202.69      193.14      9.72 o 
   2   3   7       11.90        9.43      9.81 o 
   3   3   7       18.34       13.86      3.71 o 
   4   3   7       23.45       21.06      3.74 o 
   5   3   7        3.25       -2.96      9.51 o 
  -4   4   7        3.58       -9.97     10.10 o 
  -3   4   7        3.58       23.22      5.66 o 
  -2   4   7       18.94       17.49      6.26 o 
  -1   4   7        3.47        3.21      7.10 o 
   0   4   7       14.09       20.79      4.60 o 
   1   4   7       35.64       35.99      5.39 o 
   2   4   7        0.97       -0.82      7.17 o 
   3   4   7       11.49        6.24      3.55 o 
   4   4   7       30.53       21.11      4.41 o 
   5   4   7       10.56       17.91     10.46 o 
  -4   5   7       13.05        7.60     11.36 o 
  -2   5   7        7.98        7.60      6.20 o 
  -1   5   7      443.53      398.45     36.89 o 
   0   5   7       30.24       27.10      6.76 o 
   1   5   7        0.60       -5.28      6.55 o 
   2   5   7      441.85      415.58     24.44 o 
   3   5   7        2.78        7.82      6.08 o 
   4   5   7       13.49        9.66      6.05 o 
   5   5   7        2.25        7.96     10.64 o 
  -4   6   7       34.65       25.81      9.52 o 
  -3   6   7       12.34       16.57      5.89 o 
  -2   6   7        2.76        7.00      6.22 o 
  -1   6   7       20.21       33.26      7.06 o 
   0   6   7      123.78      163.72     10.86 o 
   1   6   7       84.47       87.19     10.25 o 
   2   6   7       51.92       49.74      7.40 o 
   3   6   7      147.94      143.33     11.66 o 
   4   6   7       17.39       16.86      8.10 o 
   5   6   7        1.66       13.56      9.19 o 
  -4   7   7       24.29       24.81     13.31 o 
  -3   7   7       98.92       75.27     11.49 o 
  -2   7   7       11.03       -0.47      6.73 o 
  -1   7   7        0.03        6.87      7.00 o 
   0   7   7        0.39       25.68      7.84 o 
   1   7   7        3.31        1.71      7.95 o 
   2   7   7        5.06       -5.16      7.20 o 
   3   7   7      135.04      125.67     13.43 o 
   4   7   7        7.12       10.78      7.79 o 
   5   7   7        0.30       -1.11      9.71 o 
  -4   8   7        5.95       10.78     10.00 o 
  -3   8   7        6.92       -3.10      6.37 o 
  -2   8   7        2.58       19.53      7.17 o 
  -1   8   7       44.00       43.28      8.38 o 
   0   8   7        3.93       24.56      5.81 o 
   1   8   7       30.22       53.16      9.29 o 
   2   8   7        0.31        4.50      8.52 o 
   3   8   7       26.89       36.06      8.85 o 
   4   8   7        8.15       17.17      7.76 o 
   5   8   7        1.14        9.39     15.25 o 
  -3   9   7        5.35       -5.45      8.57 o 
  -2   9   7       11.69       23.10      7.79 o 
  -1   9   7       64.46       72.28      9.97 o 
   0   9   7      125.64      162.45     16.22 o 
   1   9   7       60.41       57.41     10.41 o 
   2   9   7        3.17        0.78      6.73 o 
   3   9   7        2.96        4.19      8.84 o 
   4   9   7        1.23       -4.04      8.88 o 
  -3  10   7        0.04       -4.19      7.92 o 
  -2  10   7        0.42        3.10      8.70 o 
  -1  10   7       14.32        6.23      9.66 o 
   0  10   7        4.68       17.28     10.58 o 
   1  10   7       28.92        2.48     12.40 o 
   2  10   7        1.03        6.55     10.16 o 
   3  10   7        0.51       -4.04      9.79 o 
   4  10   7        0.08       -0.78      6.73 o 
  -2  11   7        1.16       -4.50      9.01 o 
   0  11   7        4.58        8.60      9.82 o 
   1  11   7        0.21       -5.63     12.31 o 
   2  11   7        0.87       17.17     12.00 o 
   3  11   7        0.27       -9.85      9.85 o 
  -1  12   7        1.37       14.98     11.50 o 
   0  12   7        1.39       14.98     12.95 o 
   1  12   7        5.96        1.71     12.02 o 
   0  -6   8        4.54        6.87     11.72 o 
   1  -6   8        0.51       -4.04      8.23 o 
   2  -6   8        0.04        0.92      9.77 o 
  -2  -5   8        2.16      -11.36     11.95 o 
  -1  -5   8        0.15       -5.92     10.94 o 
   0  -5   8        0.29        7.96     10.43 o 
   1  -5   8        1.88        2.17      9.49 o 
   2  -5   8        0.13       -9.32      9.32 o 
   3  -5   8        3.05        6.87      7.65 o 
  -2  -4   8        2.60       16.66     11.83 o 
  -1  -4   8        0.08       11.70     10.43 o 
   0  -4   8        1.43       21.91     10.86 o 
   1  -4   8       82.00      107.62     13.22 o 
   2  -4   8       10.60        9.05     10.15 o 
   3  -4   8        0.56        3.10      8.21 o 
   4  -4   8        2.95       -5.45     12.76 o 
  -3  -3   8        0.00       -1.56     10.60 o 
  -2  -3   8        8.01       11.70     10.92 o 
  -1  -3   8        3.80       -5.92      8.76 o 
   0  -3   8       14.42       31.42      9.10 o 
   1  -3   8       88.01       84.87     10.82 o 
   2  -3   8       53.84       49.93     10.58 o 
   3  -3   8       51.56       53.64      9.55 o 
   4  -3   8        0.11       -1.73      5.09 o 
   5  -3   8        2.34        4.55      6.56 o 
  -3  -2   8        0.37       -9.04      9.04 o 
  -2  -2   8        5.71       15.46      9.33 o 
  -1  -2   8       60.44       50.99      4.63 o 
   0  -2   8        2.62       -4.99      7.20 o 
   1  -2   8        1.31       -7.00      8.26 o 
   2  -2   8       32.42       24.32      8.37 o 
   3  -2   8      101.96      112.46     12.19 o 
   4  -2   8        1.58        0.75      2.10 o 
   5  -2   8        0.44       -4.05      6.41 o 
  -4  -1   8       21.93       35.25     10.04 o 
  -3  -1   8        1.33       -2.48      5.42 o 
  -2  -1   8       49.95       55.73      6.16 o 
  -1  -1   8        1.80        0.54      1.32 o 
   0  -1   8        5.09        3.90      7.64 o 
   1  -1   8       51.32       51.06     10.84 o 
   2  -1   8        6.13        4.68      3.20 o 
   3  -1   8        1.83        0.49      1.50 o 
   4  -1   8        0.12        0.88      9.30 o 
   5  -1   8        0.06        0.62      7.09 o 
  -4   0   8        0.32       -0.16      6.30 o 
  -3   0   8        4.54        3.60      5.02 o 
  -2   0   8       52.43       45.11      9.02 o 
  -1   0   8      158.42      150.80      7.59 o 
   0   0   8       14.51       18.23      7.14 o 
   1   0   8        7.60       11.95      6.83 o 
   2   0   8       10.65       11.69      3.76 o 
   3   0   8       32.42       32.92      4.34 o 
   4   0   8        4.71        1.93      4.36 o 
   5   0   8        0.09        8.90      9.68 o 
  -4   1   8        0.08       -0.78      8.45 o 
  -3   1   8       14.09       19.64      5.42 o 
  -2   1   8       16.68       20.54      6.67 o 
  -1   1   8       13.99       17.17      6.83 o 
   0   1   8        7.92        2.63      6.69 o 
   1   1   8        4.20        6.67      6.39 o 
   2   1   8       36.19       34.13      5.55 o 
   3   1   8       27.00       31.63      4.17 o 
   4   1   8      115.10      111.89      7.26 o 
   5   1   8        1.38       -0.47      9.86 o 
  -4   2   8        0.68       -9.09      9.09 o 
  -3   2   8       13.01       16.36      5.45 o 
  -2   2   8       37.96       22.38      6.86 o 
  -1   2   8       67.09       67.26      6.97 o 
   1   2   8       62.89       61.65      8.04 o 
   2   2   8       11.51       20.31      6.98 o 
   3   2   8       82.72       83.28      7.06 o 
   4   2   8       54.46       58.17      5.62 o 
   5   2   8        0.18        0.78      5.95 o 
   6   2   8        4.01      -11.95     12.44 o 
  -4   3   8        3.53       -1.40      7.34 o 
  -2   3   8      144.96      154.28     10.24 o 
  -1   3   8       60.69       58.36      8.20 o 
   0   3   8       66.64       89.55      9.21 o 
   1   3   8       16.03       11.87      5.42 o 
   2   3   8       23.27       33.41      7.65 o 
   3   3   8        1.12        8.60      5.78 o 
   4   3   8       25.20        9.71      4.71 o 
   5   3   8        3.61       -0.31      6.42 o 
  -4   4   8        0.37       12.48     11.55 o 
  -3   4   8        5.13        4.66      5.94 o 
  -2   4   8        1.94       -1.56      6.55 o 
  -1   4   8        1.83       -5.92      7.78 o 
   0   4   8        0.51       12.31      7.18 o 
   1   4   8        2.67       14.68      5.94 o 
   2   4   8        8.16       10.29      7.29 o 
   3   4   8        9.20        5.75      6.22 o 
   4   4   8        4.43       -3.32      4.61 o 
   5   4   8       10.24       23.95     10.63 o 
  -4   5   8        1.01        1.56     12.93 o 
  -3   5   8        3.50        0.00      1.56 o 
  -2   5   8        2.97       -2.48      6.67 o 
  -1   5   8       43.90       44.94      8.70 o 
   0   5   8        1.41       -2.48      6.83 o 
   1   5   8      276.90      309.39     23.28 o 
   2   5   8        7.01       19.74      7.65 o 
   3   5   8       19.10        0.62      8.85 o 
   4   5   8        0.02       -3.10      6.50 o 
  -4   6   8       24.84       37.57     13.93 o 
  -3   6   8        2.26        1.71      6.37 o 
  -2   6   8       12.70       14.98      6.86 o 
  -1   6   8        2.75       -1.11      6.73 o 
   0   6   8       59.68       55.54      9.12 o 
   1   6   8      107.85      134.79     11.02 o 
   2   6   8      315.41      271.53     26.74 o 
   3   6   8        5.37        9.82      6.89 o 
   4   6   8        1.99        7.00      7.46 o 
   5   6   8        0.17       -2.63      9.32 o 
  -4   7   8       10.00       14.79      9.32 o 
  -3   7   8        5.42       -0.62      7.31 o 
  -2   7   8        3.82       -3.41      7.15 o 
  -1   7   8        1.54        0.31      5.33 o 
   0   7   8        7.89        4.19      7.78 o 
   1   7   8        0.01       -0.78      8.15 o 
   2   7   8        7.52       -7.79      7.79 o 
   3   7   8      106.47      127.35     12.97 o 
   4   7   8        4.72       -1.11      8.31 o 
   5   7   8        0.21       12.92      9.33 o 
  -3   8   8        0.85        3.60      7.01 o 
  -2   8   8        0.23       -9.38      9.38 o 
  -1   8   8        7.71        4.19      7.00 o 
   0   8   8       49.68       43.12      9.18 o 
   1   8   8       13.83       13.11      7.95 o 
   2   8   8       24.86       17.80      8.54 o 
   3   8   8        6.52      -11.11     11.11 o 
   4   8   8        0.11       12.75      8.56 o 
  -3   9   8        0.90        1.11      7.04 o 
  -2   9   8        2.07        9.19      7.65 o 
  -1   9   8       15.26       19.74      8.21 o 
   0   9   8       65.09       57.41     10.41 o 
   1   9   8        4.40       -1.40      9.05 o 
   2   9   8       54.33       62.44      9.27 o 
   3   9   8        2.66       11.70      9.23 o 
   4   9   8        3.80        5.16      9.82 o 
  -3  10   8        0.39       -3.41      9.65 o 
  -2  10   8        0.31        2.32      8.56 o 
  -1  10   8        0.20        2.48      8.09 o 
   0  10   8       17.56       25.68      9.62 o 
   1  10   8       27.54       12.31      9.37 o 
   2  10   8        1.35        8.24     10.47 o 
   3  10   8        1.50       -7.34     10.15 o 
   4  10   8        0.44       15.46     10.60 o 
  -2  11   8        1.22       11.70      9.48 o 
   0  11   8        7.68       31.00     10.29 o 
   1  11   8       10.64       17.17     12.51 o 
   2  11   8        0.12        7.82      8.45 o 
   3  11   8        0.00       11.95      9.66 o 
   0  12   8        0.00       10.61     13.75 o 
   1  12   8        0.00       24.31     13.04 o 
   0  -5   9        9.67        7.34     12.31 o 
   1  -5   9        0.75       -2.48     10.72 o 
   2  -5   9        1.00        3.27     10.13 o 
  -2  -4   9        0.13        2.17      8.38 o 
  -1  -4   9        7.43        3.60      8.10 o 
   0  -4   9       77.74       92.63     15.13 o 
   1  -4   9       23.76       21.33     12.00 o 
   2  -4   9        1.28       -5.16     11.69 o 
   3  -4   9        2.30       -3.10      9.49 o 
  -2  -3   9        0.00      -11.27     11.27 o 
  -1  -3   9        0.15      -10.44     10.44 o 
   0  -3   9        4.19       42.62     11.91 o 
   1  -3   9      125.27      149.98     16.50 o 
   2  -3   9        2.29       -0.92      9.46 o 
   3  -3   9       12.49       11.70      9.65 o 
   4  -3   9        0.26       16.57      9.24 o 
  -3  -2   9        0.17       -5.63      9.83 o 
  -2  -2   9       12.88       -4.35      9.94 o 
  -1  -2   9       43.70       42.79     11.92 o 
   0  -2   9        4.16        9.35      8.85 o 
   1  -2   9        1.90       11.19      5.94 o 
   2  -2   9      204.51      202.41     10.41 o 
   3  -2   9       52.83       53.48      7.06 o 
   4  -2   9        0.23        1.64      5.28 o 
   5  -2   9        6.74       13.75      7.22 o 
  -3  -1   9       13.63        4.19      8.99 o 
  -2  -1   9        0.10       -0.78      8.29 o 
  -1  -1   9       57.01       64.42      9.41 o 
   0  -1   9        1.28       -7.04      7.04 o 
   1  -1   9       34.31       33.94      3.58 o 
   2  -1   9        9.08       10.78      6.18 o 
   3  -1   9       28.57       39.89      5.18 o 
   4  -1   9        0.27       -6.54      9.51 o 
   5  -1   9       15.04       16.05      7.51 o 
  -3   0   9        9.62        9.51      5.92 o 
  -2   0   9       16.31        9.97      7.96 o 
  -1   0   9       64.58       47.14      8.40 o 
   0   0   9       25.39       38.18      7.56 o 
   1   0   9       26.99       34.86      7.81 o 
   2   0   9        1.34       -4.28      4.28 o 
   3   0   9        1.20       -0.45      8.72 o 
   4   0   9        1.04       12.88      5.53 o 
   5   0   9        0.48       -9.02      9.02 o 
  -3   1   9        0.02        1.89      5.00 o 
  -2   1   9        0.13        6.87      7.65 o 
  -1   1   9       19.13       15.07      5.63 o 
   0   1   9       59.30       63.43      6.97 o 
   1   1   9        3.40        0.31      7.99 o 
   2   1   9        7.56       14.68      7.37 o 
   3   1   9        3.55        3.63      8.11 o 
   4   1   9       12.11       13.60      6.22 o 
   5   1   9        2.93        9.05      7.36 o 
  -3   2   9       13.46       16.86      6.05 o 
  -2   2   9        3.34       -0.16      6.78 o 
  -1   2   9       17.05       11.19      7.76 o 
   0   2   9        4.54       10.94      5.28 o 
   1   2   9       40.76       45.27      8.57 o 
   2   2   9        3.50       -0.16      6.78 o 
   3   2   9      177.67      156.77     10.00 o 
   4   2   9        0.90        3.42      4.88 o 
   5   2   9        2.58       13.56      8.56 o 
  -4   3   9        0.35       -2.03      7.78 o 
  -3   3   9       20.43       26.98      7.26 o 
  -2   3   9      109.81      114.73      8.82 o 
  -1   3   9       26.57       25.43      8.06 o 
   1   3   9        1.25       14.31      8.21 o 
   3   3   9        1.52       -6.70      6.70 o 
   4   3   9       22.50       17.78      5.30 o 
   5   3   9        7.93        0.78      9.54 o 
  -4   4   9        0.19       -2.32     12.59 o 
  -3   4   9        0.03       -0.16      7.25 o 
  -2   4   9       57.34       51.35      8.42 o 
  -1   4   9        6.06        4.66      4.96 o 
   0   4   9        0.22        1.56      8.10 o 
   1   4   9       22.73       27.23      8.60 o 
   2   4   9        0.48       -0.47      7.82 o 
   3   4   9       22.35       17.80      7.68 o 
   4   4   9       15.15       19.80      7.50 o 
  -4   5   9        1.10        7.96     13.11 o 
  -3   5   9        0.03       -6.42      6.42 o 
  -2   5   9        0.11        1.23      5.44 o 
  -1   5   9       11.57       12.12      7.92 o 
   0   5   9       47.07       41.02      9.27 o 
   1   5   9       84.53       84.18      9.85 o 
   2   5   9       10.62        1.89      7.20 o 
   3   5   9        0.86       -2.17      6.98 o 
   4   5   9        7.71        4.50      6.67 o 
   5   5   9        0.13        8.24     11.03 o 
  -4   6   9        0.01        1.11     13.62 o 
  -3   6   9        0.31       -5.28      6.55 o 
  -2   6   9        4.25       12.92      7.18 o 
  -1   6   9       10.95        9.51      7.15 o 
   0   6   9      112.67      127.91     14.40 o 
   1   6   9      103.10      116.60      9.16 o 
   2   6   9      466.83      448.26     32.77 o 
   3   6   9        0.31        7.14      7.34 o 
   4   6   9        0.16        1.56      7.48 o 
   5   6   9        0.00       -5.45      8.57 o 
  -3   7   9        0.36       -1.71      6.70 o 
  -2   7   9       35.67       26.84      7.89 o 
  -1   7   9        4.01        6.23      8.42 o 
   0   7   9       18.92       25.06      8.62 o 
   1   7   9       15.66       22.14      8.93 o 
   2   7   9        0.15       -7.92      7.92 o 
   3   7   9        4.45        6.23      7.92 o 
   4   7   9        1.01       12.75      8.56 o 
   5   7   9        0.05        3.60     10.15 o 
  -3   8   9       12.74       14.98      8.88 o 
  -2   8   9        0.01       -9.23      9.23 o 
  -1   8   9       92.60      111.80     12.67 o 
   0   8   9        0.70        1.89      8.60 o 
   1   8   9        0.25        5.92      7.96 o 
   2   8   9        0.00       -7.34      8.73 o 
   3   8   9        4.13        4.19      8.54 o 
   4   8   9        0.71        0.62      9.30 o 
  -3   9   9        0.96       12.12     10.44 o 
  -2   9   9        7.93       -4.04      8.07 o 
  -1   9   9        2.37       -6.36      7.75 o 
   0   9   9       21.21        6.87      8.90 o 
   1   9   9        0.12        0.62      8.85 o 
   2   9   9        9.18        6.23      9.23 o 
   3   9   9        2.71       -3.10     10.11 o 
   4   9   9        3.53       -3.27     10.13 o 
  -2  10   9        5.52       20.99      9.15 o 
  -1  10   9        1.19        4.19     10.27 o 
   0  10   9       13.41       -8.43      8.43 o 
   1  10   9        3.81       11.70      9.82 o 
   2  10   9        2.40        0.62     10.10 o 
   3  10   9        6.40       10.94     10.91 o 
   0  11   9       12.65       -0.31      9.26 o 
   1  11   9        0.61       -4.83     10.43 o 
   2  11   9        3.81       -8.90     11.55 o 
   3  11   9        0.36        8.38     11.86 o 
   0  -4  10       29.22       19.74     11.10 o 
   1  -4  10        8.23      -12.48     12.79 o 
   2  -4  10        6.92        8.60     12.81 o 
   3  -4  10        1.27       10.29     11.53 o 
  -1  -3  10        6.30        7.00     11.95 o 
   0  -3  10        1.52        9.66     11.56 o 
   1  -3  10       58.79       57.99     15.21 o 
   2  -3  10        0.06        3.74     10.77 o 
   3  -3  10        0.70       13.75     10.46 o 
  -2  -2  10        0.00       13.37     11.69 o 
  -1  -2  10        1.13       -0.92     11.30 o 
   0  -2  10        0.99        0.92      9.15 o 
   1  -2  10        2.27        4.50      9.80 o 
   2  -2  10       23.00       36.20      9.32 o 
   3  -2  10        0.14        7.82      9.35 o 
   4  -2  10        0.09       15.07     10.08 o 
  -2  -1  10       29.72       26.07     11.10 o 
  -1  -1  10       17.51        8.24      8.74 o 
   0  -1  10       23.69       17.49      9.09 o 
   1  -1  10        1.97       -2.81      7.64 o 
   2  -1  10        0.27        0.62      8.07 o 
   3  -1  10        3.69        3.70      4.55 o 
   4  -1  10       11.43       15.63      5.90 o 
  -3   0  10       10.37       12.48      8.91 o 
  -2   0  10        0.00        2.48      8.37 o 
  -1   0  10        8.43       -0.47      7.67 o 
   0   0  10        0.11        9.51      8.85 o 
   1   0  10        4.41       -6.36      8.70 o 
   2   0  10       17.28       18.36      4.71 o 
   3   0  10        5.08        5.00      4.70 o 
   4   0  10        0.00        4.35      6.98 o 
   5   0  10        0.14       -8.62      8.62 o 
  -3   1  10        0.12        0.92      6.50 o 
  -2   1  10        0.04       -7.95      7.95 o 
  -1   1  10       22.56        3.90      8.57 o 
   0   1  10        3.03       -1.89      7.51 o 
   1   1  10        1.19       -5.28      7.62 o 
   2   1  10        5.73       -3.27      5.47 o 
   3   1  10        8.10       14.05      5.17 o 
   4   1  10        1.06        5.74      4.84 o 
   5   1  10        0.00        8.24      9.96 o 
  -3   2  10        2.94       -5.28      5.73 o 
  -2   2  10        0.45        8.24      7.45 o 
  -1   2  10        3.06       -2.81      5.59 o 
   0   2  10        0.35       -5.11      5.11 o 
   1   2  10        2.37       -8.40      8.40 o 
   2   2  10       33.82       27.61      8.26 o 
   3   2  10       13.93        6.73      4.50 o 
   4   2  10        9.11        9.19      8.56 o 
   5   2  10        2.41       -4.83      8.88 o 
  -3   3  10        5.52       12.65      7.99 o 
  -2   3  10        7.10       -0.92      7.59 o 
  -1   3  10        0.01       -0.31      7.53 o 
   0   3  10        9.14       22.27      8.84 o 
   1   3  10        0.27        6.05      5.47 o 
   2   3  10       23.31       20.09      8.73 o 
   3   3  10        2.03        4.35      5.31 o 
   4   3  10        5.23        7.79      7.17 o 
  -3   4  10        0.26       -8.15      8.15 o 
  -2   4  10        3.67        0.00      1.56 o 
   0   4  10      219.46      271.53     16.86 o 
   2   4  10       16.02       14.21      8.48 o 
   3   4  10        4.69        1.40      7.96 o 
   4   4  10        6.02       10.30      7.63 o 
  -3   5  10        0.02       -6.67      7.62 o 
  -1   5  10        0.63        5.16      5.44 o 
   0   5  10       41.68       32.40      9.24 o 
   1   5  10      290.71      278.98     22.10 o 
   2   5  10       20.01       18.87      8.90 o 
   3   5  10       19.94       23.70      8.99 o 
   4   5  10        2.55       -4.83      7.03 o 
  -3   6  10        0.02        4.50      7.95 o 
  -1   6  10        4.66       -2.81      7.64 o 
   0   6  10        0.00       -0.47      8.13 o 
   1   6  10      201.32      235.77     13.81 o 
   2   6  10        4.80       12.31      8.15 o 
   3   6  10       14.26       17.91      8.45 o 
  -3   7  10        0.10       -8.60      8.93 o 
  -2   7  10        5.96       -8.10      8.38 o 
  -1   7  10        0.21       -5.16      8.12 o 
   0   7  10       20.46        5.63      8.76 o 
   1   7  10      199.60      242.33     16.32 o 
   2   7  10       32.00       36.97      9.10 o 
   3   7  10        3.42        8.90      8.87 o 
   4   7  10        1.61       -8.91      8.91 o 
  -3   8  10        0.19       -3.60      7.34 o 
  -2   8  10       22.48       21.23     10.11 o 
  -1   8  10       43.04       42.95      9.65 o 
   0   8  10        0.58        7.60      8.88 o 
   1   8  10       13.86       -2.32      9.48 o 
   2   8  10        5.77       21.68     10.00 o 
   3   8  10        6.27       -2.17      9.79 o 
   4   8  10        0.03       -9.96      9.96 o 
  -2   9  10        2.17       14.03      8.70 o 
  -1   9  10        3.20        5.75      9.82 o 
   0   9  10       28.93       27.61     11.28 o 
   1   9  10        0.00       -6.36      6.36 o 
   2   9  10        0.00       -9.19      9.85 o 
   3   9  10        0.33        2.17      9.93 o 
  -2  10  10        5.77        7.96     10.15 o 
  -1  10  10        3.36       32.26     11.06 o 
   0  10  10        1.20        6.67      7.93 o 
   1  10  10        1.79        9.05     11.05 o 
   2  10  10        0.38        0.62     10.57 o 
   3  10  10        1.70        7.96     11.83 o 
   2  11  10        0.11        4.19     12.11 o 
   0  -3  11       26.83       15.27     15.12 o 
   1  -3  11        0.80       19.98     12.95 o 
   2  -3  11        0.01       -2.32     12.44 o 
  -1  -2  11        0.62       18.54     12.47 o 
   0  -2  11       12.18        8.10      9.02 o 
   1  -2  11        2.00        6.36     11.20 o 
   2  -2  11        3.72       -5.63     11.08 o 
   3  -2  11        5.20       -9.82     10.72 o 
  -1  -1  11        3.30        1.71      9.37 o 
   0  -1  11        3.55        2.17      8.09 o 
   1  -1  11        0.16        2.32     10.08 o 
   2  -1  11        0.94        2.17      7.32 o 
   3  -1  11        6.30       -0.47      9.24 o 
   4  -1  11        2.09        9.05      9.16 o 
  -2   0  11        4.37        4.04      6.83 o 
  -1   0  11       12.19       -6.05      8.54 o 
   0   0  11        0.93       11.95      6.83 o 
   1   0  11       15.86       14.49      6.75 o 
   2   0  11       10.73        4.83      9.21 o 
   3   0  11        0.24        9.09      4.89 o 
   4   0  11        0.00       -2.32      8.18 o 
  -2   1  11        4.61        0.31      9.09 o 
  -1   1  11        0.17       -0.92      8.98 o 
   0   1  11       25.84       33.85      9.29 o 
   1   1  11        2.87        7.14      8.28 o 
   2   1  11       26.55       29.48      9.23 o 
   3   1  11        0.70        6.10      4.52 o 
   4   1  11       16.34        4.21      5.83 o 
  -3   2  11        2.23        8.24     10.61 o 
  -2   2  11        2.20       15.46      9.82 o 
  -1   2  11        0.04        4.50      8.85 o 
   0   2  11        0.88        7.60      9.16 o 
   1   2  11        1.66        6.55      9.07 o 
   2   2  11        9.18       -1.56      6.08 o 
   3   2  11        2.87        3.71      5.51 o 
   4   2  11        0.25        3.66     10.66 o 
  -3   3  11        0.00       15.57      9.05 o 
  -1   3  11        0.11        4.99      9.04 o 
   0   3  11       29.77       37.73      9.97 o 
   1   3  11        3.11        4.35      5.94 o 
   2   3  11       11.28       10.29      9.21 o 
   3   3  11      101.08       78.99      9.10 o 
   4   3  11        1.28        0.36      5.97 o 
  -3   4  11        0.09       -6.56      6.56 o 
  -2   4  11        1.84        9.82      9.69 o 
  -1   4  11      155.71      198.99     15.85 o 
   0   4  11       21.56       32.70      6.42 o 
   1   4  11        3.18       -9.16      9.16 o 
   2   4  11       10.41       17.49      6.06 o 
   3   4  11        3.03        0.00      1.56 o 
   4   4  11        0.39        1.68      5.77 o 
  -3   5  11        0.27       14.03      9.35 o 
  -2   5  11        1.18       -1.89      9.54 o 
   0   5  11       93.15      100.73      9.02 o 
   1   5  11       62.16       48.53     10.78 o 
   2   5  11        0.21        7.96      6.69 o 
   3   5  11        0.45       -3.41      8.54 o 
  -3   6  11        0.58        4.66      7.50 o 
  -2   6  11        0.96       -2.03      9.35 o 
  -1   6  11        0.80       -4.50      8.43 o 
   0   6  11        0.05       -0.92      6.05 o 
   1   6  11       21.49       17.28      9.86 o 
   2   6  11        0.19       -1.40      6.09 o 
   3   6  11        0.91       -6.87      8.57 o 
  -2   7  11        9.69       11.03      9.04 o 
  -1   7  11        0.49       -6.55      8.56 o 
   0   7  11        3.05        7.96     10.15 o 
   1   7  11        5.72       10.29      7.04 o 
   2   7  11        0.24       -9.05      9.05 o 
   3   7  11        0.03       11.70     10.60 o 
  -2   8  11       11.15       -6.05     10.25 o 
  -1   8  11        6.67       -1.71     10.15 o 
   0   8  11        7.68       10.29     11.05 o 
   1   8  11        0.09       14.79     10.27 o 
   2   8  11       25.62       21.23     10.92 o 
   3   8  11        1.12        3.10     10.41 o 
  -2   9  11        0.13       -9.16      9.16 o 
  -1   9  11        5.53        6.87     10.27 o 
   0   9  11        0.04       -2.48      9.94 o 
   1   9  11        8.27       -0.78     11.58 o 
   2   9  11        8.75       -3.41     11.49 o 
   3   9  11        1.08       -1.40     12.02 o 
  -1  10  11        3.11       -3.41      9.65 o 
   0  10  11        0.56      -11.19     11.69 o 
   2  10  11        0.25       -9.05     12.02 o 
   3  10  11        2.08        8.24     11.55 o 
   0  11  11        0.08       -6.36      8.56 o 
   1  -2  12        0.11       -5.92     13.85 o 
   2  -2  12        1.13       10.78     13.28 o 
   0  -1  12        0.26      -11.39     11.39 o 
   1  -1  12        0.07        0.78      9.54 o 
   2  -1  12        4.19       11.03     11.52 o 
   3  -1  12        1.33        1.40     10.92 o 
  -1   0  12        0.42       -0.92     10.53 o 
   0   0  12        5.32        3.41      7.93 o 
   1   0  12        4.77        7.00      7.60 o 
   2   0  12        5.10       10.29     10.57 o 
   3   0  12        5.71       11.03     11.03 o 
  -1   1  12        0.23        0.00      1.56 o 
   0   1  12        8.87       27.10      7.01 o 
   1   1  12       30.40       41.17      8.98 o 
   2   1  12        9.56       12.75      8.38 o 
   3   1  12        0.89       -0.31     10.04 o 
   4   1  12        2.40        1.40      9.68 o 
  -2   2  12        1.76       -0.62      9.46 o 
  -1   2  12        0.04        2.81      8.85 o 
   0   2  12        0.06       -6.22      6.22 o 
   1   2  12        1.03        6.55      6.39 o 
   2   2  12       22.32        2.32      9.93 o 
   3   2  12        3.72        9.13      4.99 o 
   4   2  12        0.35        6.23      9.04 o 
  -2   3  12        7.04       10.78     10.74 o 
  -1   3  12       16.35       19.64      6.86 o 
   0   3  12        1.20        9.66      6.51 o 
   1   3  12        7.80        7.14      7.34 o 
   2   3  12       26.86       29.63     10.33 o 
   4   3  12        0.89       -4.09     11.63 o 
  -2   4  12        0.11       12.75     10.07 o 
  -1   4  12       50.71       58.36      9.91 o 
   1   4  12        0.95        0.00      1.56 o 
   2   4  12       25.96       29.77     10.63 o 
   3   4  12        0.25       -4.35      8.07 o 
   4   4  12        0.03       -4.67      4.67 o 
  -2   5  12        0.50       -5.75     10.60 o 
  -1   5  12        1.40       16.66     11.41 o 
   1   5  12        4.67        2.63      8.06 o 
   2   5  12        0.00        3.60      9.99 o 
   3   5  12        6.60       26.71      9.80 o 
   4   5  12        2.18       -0.62      8.38 o 
  -2   6  12        0.62      -10.88     10.88 o 
  -1   6  12        0.01       -5.45     10.43 o 
   0   6  12        5.16       -0.92     10.22 o 
   1   6  12        9.95        0.16      7.57 o 
   2   6  12        4.28       12.12     11.05 o 
   3   6  12        5.34        9.19      9.85 o 
  -2   7  12        3.39       18.44      9.23 o 
  -1   7  12        7.64        2.03     10.13 o 
   0   7  12        2.17        9.19      7.65 o 
   1   7  12        4.81       24.56     10.27 o 
   2   7  12       13.84        5.75      7.29 o 
   3   7  12        3.05       20.76     10.58 o 
  -2   8  12       16.82        6.36      9.51 o 
  -1   8  12        1.55       -5.16      6.86 o 
   0   8  12        0.06      -11.53     11.70 o 
   1   8  12        7.20       -1.71     11.72 o 
   2   8  12        0.22       -7.96     11.55 o 
   3   8  12        0.02      -11.41     11.41 o 
  -1   9  12        0.01       -1.89      7.82 o 
   0   9  12        1.74        5.28     11.64 o 
   1   9  12        7.37       21.33     11.53 o 
   2   9  12        0.39      -11.83     11.83 o 
   3   9  12        0.35       -4.35     14.31 o 
   0  10  12        5.33        7.14     13.54 o 
   1  10  12        0.01       -7.96     13.39 o 
   1   0  13       10.33      -12.31     12.31 o 
   2   0  13        0.67       -7.00      9.05 o 
   0   1  13        4.15       11.53     10.43 o 
  -1   2  13        2.17        4.66      9.97 o 
  -1   3  13        6.72       18.44     10.50 o 
   0   3  13        0.06       11.36     10.10 o 
  -1   4  13       48.02       27.61     10.63 o 
   0   4  13        3.68       -7.82      8.10 o 
   1   4  13        0.10       -8.76     11.52 o 
   3   4  13        0.08       -9.44      9.44 o 
  -1   5  13       16.39       19.20     12.36 o 
   0   5  13        0.73       -0.92     13.01 o 
   1   5  13        1.59       -7.82      7.82 o 
   2   5  13        1.76       21.44     11.56 o 
   3   5  13        4.25        1.56      9.19 o 
  -1   6  13        7.59      -12.02     12.02 o 
   0   6  13        1.28      -11.95     12.44 o 
   1   6  13        1.47       -5.75     11.84 o 
   2   6  13        9.10       19.74     10.77 o 
   3   6  13        1.22        1.89      7.03 o 
  -1   7  13        0.43      -14.01     14.01 o 
   0   7  13        1.21       -1.40     11.70 o 
   1   7  13        7.24        6.55      7.48 o 
   2   7  13        0.36        4.50     11.02 o 
  -1   8  13        0.15       -7.34     10.61 o 
   0   8  13        0.00        2.96     11.87 o 
   1   8  13        2.37       -8.73      8.73 o 
   2   8  13        0.13        4.99     11.05 o 
   1   9  13        1.36       15.57     12.02 o 
   2   4  14        0.09       14.49      8.07 o 
   1   5  14        1.49        8.38      9.62 o 
   2   5  14        2.33       -0.47     12.84 o 
   0   6  14        0.00       -3.27      9.68 o 
   1   6  14        4.05       14.21     13.09 o 
   2   6  14        7.44        1.56      9.35 o 
                                                 
